# Supplementary material for: Quantitative profiling of lifespan-dependent cell-cell communication potential reveals dynamic ligand-receptor network shifts across mouse tissues
Source: PLoS One. 2026 Mar 20;21(3):e0345045. doi: 10.1371/journal.pone.0345045 (PMC13004335; doi:10.1371/journal.pone.0345045)
Supplement: S1 Table — (XLSX) [file pone.0345045.s002.xlsx]

## Sheet: 1
heart	0':'Endothelial cell', #FABP4
	'1':'Fibroblast', #DCN
	'2':'Macrophage', #TYROBP
	'3':'Endothelial cell', #ENG
	'4':'Mural cell', #CALD1
	'6':'Cardiomyocyte', #MYL4
kidney	'0':'Proximal tubule cell', #ALDOB
	'1':'B cell', #CD79A
	'2':'Proximal tubule cell', #ALDOB
	'3':'Distal tubular cell', #SLC12A1
	'4':'Endothelial cell', #ENG
	'5':'T cell', #RAC2, CD52
	'6':'Macrophage', #TYROBP
	'7':'Collecting duct cell', #SLC12A3
	'8':'Macrophage',#TYROBP
	'9':'Collecting duct cell', #MAL
	'10':'Proximal tubule cell', #BLVRB
	'11':'Proximal tubule cell', #CRYAB
	'12':'Macrophage', #TYROBP
	'13':'Proximal tubule cell', #SLC27A2
	'14':'B cell', #CD79A
	'15':'T cell', #RAC2
	'16':'Mural cell', #CALD1
	'17':'Fibroblast' #DCN
liver	0':'kupffer cell', #C1QA
	'1':'hepatocytes', #APOA2
	'2':'kupffer cell', #C1QA
	'3':'hepatocytes', #AHSG
	'4':'Endothelial cell', #ENG
	'5':'T cell', #CORO1A
	'6':'hepatocytes', #APOA2
	'7':'hepatocytes', #AHSG
	'8':'kupffer cell', #SH3BGRL3
	'9':'kupffer cell', #CD74
	'10':'hepatocytes', #APOA2
lung	0':'Macrophage', #TYROBP
	'1':'Macrophage', #TYROBP
	'2':'Endothelial cell', #CLDN5
	'3':'T cell', #CD3D
	'4':'Fibroblast', #INMT
	'5':'B cell', #CD79A
	'6':'Macrophage', #CD9
	'7':'NK cell', #NKG7
	'8':'Macrophage', #TYROBP
	'9':'Macrophage', #TYROBP
	'10':'Macrophage', #TYROBP
	'11':'Alveolar cells type 2', #PGLYRP1
	'12':'Endothelial cell', #CLDN5
	'13':'B cell', #CD74
	'14':'Fibroblast', #DCN
	'15':'Fibroblast', #RARRES2
	'16':'Macrophage', #TYROBP

## Sheet: 2
Kidney
age	cell_type	count		n_genes_by_counts	1926.43
1m	B cell	10		total_counts	6035.27
1m	Collecting duct cell	174
1m	Distal tubular cell	522
1m	Endothelial cell	325
1m	Macrophage	83
1m	Proximal tubule cell	1243
1m	T cell	14
3m	B cell	9
3m	Collecting duct cell	263
3m	Distal tubular cell	360
3m	Endothelial cell	336
3m	Macrophage	179
3m	Proximal tubule cell	1075
3m	T cell	28
18m	B cell	64
18m	Collecting duct cell	330
18m	Distal tubular cell	284
18m	Endothelial cell	298
18m	Macrophage	353
18m	Proximal tubule cell	1670
18m	T cell	74
21m	B cell	65
21m	Collecting duct cell	238
21m	Distal tubular cell	258
21m	Endothelial cell	250
21m	Macrophage	165
21m	Proximal tubule cell	1184
21m	T cell	51
24m	B cell	3173
24m	Collecting duct cell	0
24m	Distal tubular cell	0
24m	Endothelial cell	0
24m	Macrophage	874
24m	Proximal tubule cell	1
24m	T cell	1028
30m	B cell	138
30m	Collecting duct cell	541
30m	Distal tubular cell	352
30m	Endothelial cell	404
30m	Macrophage	672
30m	Proximal tubule cell	3221
30m	T cell	231
Liver
age	cell_type	count		n_genes_by_counts	2238.27
1m	Endothelial cell	549		total_counts	9623.68
1m	T cell	247
1m	hepatocytes	1314
1m	kupffer cell	633
3m	Endothelial cell	20
3m	T cell	2
3m	hepatocytes	989
3m	kupffer cell	12
18m	Endothelial cell	22
18m	T cell	104
18m	hepatocytes	267
18m	kupffer cell	272
21m	Endothelial cell	19
21m	T cell	32
21m	hepatocytes	250
21m	kupffer cell	30
24m	Endothelial cell	8
24m	T cell	6
24m	hepatocytes	78
24m	kupffer cell	25
30m	Endothelial cell	102
30m	T cell	155
30m	hepatocytes	31
30m	kupffer cell	1883
Heart
age	cell_type	count		n_genes_by_counts	2121.9
1m	Cardiomyocyte	44		total_counts	6038.93
1m	Endothelial cell	420
1m	Fibroblast	265
1m	Macrophage	82
1m	Mural cell	93
3m	Cardiomyocyte	44
3m	Endothelial cell	188
3m	Fibroblast	210
3m	Macrophage	51
3m	Mural cell	23
18m	Cardiomyocyte	38
18m	Endothelial cell	433
18m	Fibroblast	417
18m	Macrophage	129
18m	Mural cell	33
21m	Cardiomyocyte	57
21m	Endothelial cell	387
21m	Fibroblast	294
21m	Macrophage	80
21m	Mural cell	26
24m	Cardiomyocyte	17
24m	Endothelial cell	396
24m	Fibroblast	216
24m	Macrophage	92
24m	Mural cell	25
30m	Cardiomyocyte	6
30m	Endothelial cell	2208
30m	Fibroblast	994
30m	Macrophage	367
30m	Mural cell	186
Lung
age	cell_type	count		n_genes_by_counts	1464.22
1m	Alveolar cells type 2	65		total_counts	4128.03
1m	B cell	204
1m	Endothelial cell	351
1m	Fibroblast	152
1m	Macrophage	1333
1m	NK cell	144
1m	T cell	226
3m	Alveolar cells type 2	25
3m	B cell	234
3m	Endothelial cell	199
3m	Fibroblast	1733
3m	Macrophage	555
3m	NK cell	533
3m	T cell	225
18m	Alveolar cells type 2	412
18m	B cell	576
18m	Endothelial cell	872
18m	Fibroblast	249
18m	Macrophage	1478
18m	NK cell	168
18m	T cell	496
21m	Alveolar cells type 2	29
21m	B cell	490
21m	Endothelial cell	803
21m	Fibroblast	154
21m	Macrophage	563
21m	NK cell	224
21m	T cell	543
30m	Alveolar cells type 2	23
30m	B cell	541
30m	Endothelial cell	522
30m	Fibroblast	57
30m	Macrophage	9131
30m	NK cell	127
30m	T cell	587

## Sheet: 3
	0	1	2	3	4	5	6	7	8	9	11	12	13	14
0	TTC36	CD79A	GATM	SLC12A1	EGFL7	TMSB4Y	TMSB4Y	SLC12A3	C1QB	MAL	S100A11	S100A8	SLC27A2	SEC11C
1	SLC27A2	CD79B	GPX3	PPP1R1A	TM4SF1	RAC2	ARPC1B	ATP1A1	C1QA	ATP1B1	SPINT2	PGLYRP1	NAPSA	B2M
2	ALDOB	CD74	ALDOB	UMOD	CRIP2	HLA-E	SH3BGRL3	KNG1	C1QC	CDH16	CRYAB	TMSB4Y	HSD3B2	XBP1
3	SLC22A12	HLA-DQB1	NDRG1	ATP1B1	SLC9A3R2	RPL19	TYROBP	ATP1B1	FCER1G	KRT7	IGFBP7	FCER1G	HSD3B1	SPCS2
4	MIOX	HLA-DQB2	SLC34A1	KNG1	SPARC	CORO1A	CD52	PPP1R1A	TYROBP	TFCP2L1	BCAM	HPR	GHR	SERP1
5	DBI	RPS24	SPP2	ATP1A1	LAPTM4A	RPS13	LAPTM5	WNK1	CTSS	WFDC2	TSC22D1	HP	MPV17L	TXNDC5
6	SLC34A1	CD52	MIOX	NUDT4	KLF2	CD52	RPS9	TMEM213	CD74	AIF1L	LITAF	PFN1	CHPT1	PDIA4
7	KHK	RPL18A	SLC5A2	NUDT4B	EMCN	RPS14	CORO1A	MT1G	TMSB4Y	CLDN8	JUND	CORO1A	GUCA2B	SSR4
8	HSD3B1	LY6D	PDZK1IP1	EGF	ENG	RPL18A	ARPC2	LDHB	FCGR2A	RHCG	DSTN	LCN2	ACADM	CD79A
9	HSD3B2	CD37	ACSM2B	SOSTDC1	LY6E	B2M	LSP1	KCNJ1	FCGR2C	NUDT4	TPM1	RAC2	ALDOB	REXO2
10	GUCA2B	RPS7	ACSM2A	MT1G	PECAM1	RPS24	PFN1	S100A1	FCGR2B	NUDT4B	DYNLL1	TYROBP	TTC36	CD74
11	CHPT1	RPS13	SLC5A12	CLCNKA	CD81	RPS16	RPS16	PGAM2	CST3	TMEM213	GSTM1	ALOX5AP	AADAT	RPL36A
12	GPX1	FAU	SLC4A4	CLCNKB	HLA-E	RPS23	FAU	CLCNKA	HLA-DQB2	SCD	SDC4	SH3BGRL3	KHK	SPCS1
13	SLC22A6	RPL13	SORD	MRPS6	B2M	RPS3	B2M	CLCNKB	HLA-DQB1	SDC4	RBPMS	CD52	GGT1	KRTCAP2
14	GGT2	RPS16	FXYD6-FXYD2	COX6C	GNAS	SHISA5	CTSS	COX6C	B2M	CDH1	H3-5	S100A11	GGTLC1	HM13
15	GGTLC3	RPS19	FXYD2	SPP1	RHOB	RPS7	RPS11	NUDT4	LAPTM5	ITM2B	H3-3B	ARHGDIB	GGTLC3	CRELD2
16	GGT1	RPL12	IDH1	LDHB	ESAM	RPS6	RPL18A	NUDT4B	CTSC	ATP6V0E1	APP	ANXA1	GGTLC2	HLA-E
17	GGTLC1	CORO1A	AKR1A1	KCNJ1	EHD4	RPL27	ALOX5AP	MAL	HLA-E	HSD11B2	COL18A1	GMFG	GGT2	TMED10
18	GGTLC2	RPS20	PAH	SLC5A3	ID3	RPL23A	UCP2	ATP5F1E	AIF1	APLP2	PAX8	H3-3A	SLC6A18	MANF
19	UGT3A2	RPS4X	PDZK1	COX8A	HSPB1	RPL12	RPS5	GABARAPL1	CSF1R	EPCAM	C4orf3	ARPC1B	TMBIM6	SDF2L1

## Sheet: 4
stages	metrics	kidney	lung	heart	liver
18m_with_21m	0.05 cutoff	13.95	14	13	14
18m_with_21m	actual	4	7	3	4
21m_with_30m	0.05 cutoff	13	13	12.95	13
21m_with_30m	actual	6	5	1	1
3m_with_18m	0.05 cutoff	12.95	13	13	13
3m_with_18m	actual	2	6	0	0
1m_with_3m	0.05 cutoff	13	13	13	13
1m_with_3m	actual	2	3	0	1

## Sheet: 5
	astrocyte activation
heart	APP;C1QA;GRN;LRP1;TREM2
liver	APP;C1QA;GRN;LRP1;C5AR1;TREM2
lung	APP;GRN;IFNG;LRP1;C5AR1
kidney	APP;GRN;LRP1;TREM2
