# Supplementary material for: Quantitative profiling of lifespan-dependent cell-cell communication potential reveals dynamic ligand-receptor network shifts across mouse tissues
Source: PLoS One. 2026 Mar 20;21(3):e0345045. doi: 10.1371/journal.pone.0345045 (PMC13004335; doi:10.1371/journal.pone.0345045)
Supplement: S1 Dataset — (ZIP) [file pone.0345045.s003.zip]

Archive with 4 entries (4 files):
- Lung_age_all_changes.csv
- Liver_age_all_changes.csv
- Kidney_age_all_changes.csv
- Heart_age_all_changes.csv
