# Supplementary material for: Quantitative profiling of lifespan-dependent cell-cell communication potential reveals dynamic ligand-receptor network shifts across mouse tissues
Source: PLoS One. 2026 Mar 20;21(3):e0345045. doi: 10.1371/journal.pone.0345045 (PMC13004335; doi:10.1371/journal.pone.0345045)
Supplement: S1 Dataset — (ZIP) [file pone.0345045.s003.zip › Lung_age_all_changes.csv]

	ligand_receptor	change_category	timeline	type_of_communication
0	HLA-E,CD8B	consensus	1m_with_3m	NK cell,T cell
1	HLA-E,CD8B2	consensus	1m_with_3m	NK cell,T cell
2	B2M,CD247	consensus	1m_with_3m	NK cell,T cell
3	HLA-E,CD8A	consensus	1m_with_3m	NK cell,T cell
4	LGALS1,PTPRC	consensus	1m_with_3m	NK cell,T cell
5	SELPLG,ITGB2	consensus	1m_with_3m	NK cell,T cell
6	SELPLG,SELL	consensus	1m_with_3m	NK cell,T cell
7	GNAI2,S1PR4	consensus	1m_with_3m	NK cell,T cell
8	CD48,CD2	consensus	1m_with_3m	NK cell,T cell
9	HLA-E,KLRK1	gain	3m_with_18m	NK cell,T cell
10	HLA-E,KLRC1_KLRD1	gain	3m_with_18m	NK cell,T cell
11	B2M,KLRC1	gain	3m_with_18m	NK cell,T cell
12	HLA-E,KLRC2_KLRD1	gain	3m_with_18m	NK cell,T cell
13	HLA-E,KLRC3_KLRD1	gain	3m_with_18m	NK cell,T cell
14	B2M,KLRC2	gain	3m_with_18m	NK cell,T cell
15	GZMA,F2R	gain	3m_with_18m	NK cell,T cell
16	HLA-E,KLRC1_KLRD1	lost	18m_with_21m	NK cell,T cell
17	B2M,KLRC1	lost	18m_with_21m	NK cell,T cell
18	HLA-E,KLRC2_KLRD1	lost	18m_with_21m	NK cell,T cell
19	HLA-E,KLRC3_KLRD1	lost	18m_with_21m	NK cell,T cell
20	B2M,KLRC2	lost	18m_with_21m	NK cell,T cell
21	GZMA,F2R	lost	18m_with_21m	NK cell,T cell
22	TGFB1,ITGB5	gain	1m_with_3m	T cell,Fibroblast
23	LGALS1,ITGB1	gain	3m_with_18m	T cell,Fibroblast
24	CALM1,PTPRA	gain	3m_with_18m	T cell,Fibroblast
25	HSP90B1,LRP1	gain	3m_with_18m	T cell,Fibroblast
26	LTB,CD40	gain	3m_with_18m	T cell,Fibroblast
27	PSAP,LRP1	gain	18m_with_21m	T cell,Fibroblast
28	GNAS,ADRB3	gain	18m_with_21m	T cell,Fibroblast
29	APOE,LRP1	gain	18m_with_21m	T cell,Fibroblast
30	MIF,CD44_CD74	gain	18m_with_21m	T cell,Fibroblast
31	FAM3C,LAMP1	lost	3m_with_18m	T cell,Fibroblast
32	GNAI2,S1PR3	lost	3m_with_18m	T cell,Fibroblast
33	PSAP,LRP1	lost	21m_with_30m	T cell,Fibroblast
34	GNAS,ADRB3	lost	21m_with_30m	T cell,Fibroblast
35	LTB,CD40	lost	21m_with_30m	T cell,Fibroblast
36	APOE,LRP1	lost	21m_with_30m	T cell,Fibroblast
37	MIF,CD44_CD74	lost	21m_with_30m	T cell,Fibroblast
38	APOE,SDC2	lost	21m_with_30m	T cell,Fibroblast
39	APP,CD74	consensus	1m_with_3m	Endothelial cell,Endothelial cell
40	SPARC,ENG	consensus	3m_with_18m	Endothelial cell,Endothelial cell
41	TGFB1,ACVRL1	consensus	3m_with_18m	Endothelial cell,Endothelial cell
42	TGFB1,CAV1	consensus	3m_with_18m	Endothelial cell,Endothelial cell
43	GNAS,ADRB2	consensus	3m_with_18m	Endothelial cell,Endothelial cell
44	TGFB1,ENG	consensus	3m_with_18m	Endothelial cell,Endothelial cell
45	S100A8,CD36	consensus	3m_with_18m	Endothelial cell,Endothelial cell
46	FAM3C,LAMP1	consensus	3m_with_18m	Endothelial cell,Endothelial cell
47	CALM1,PTPRA	consensus	3m_with_18m	Endothelial cell,Endothelial cell
48	LPL,GPIHBP1	consensus	3m_with_18m	Endothelial cell,Endothelial cell
49	COL4A1,CD93	consensus	3m_with_18m	Endothelial cell,Endothelial cell
50	TIMP2,ITGB1	consensus	3m_with_18m	Endothelial cell,Endothelial cell
51	COL4A2,CD93	consensus	3m_with_18m	Endothelial cell,Endothelial cell
52	APP,TSPAN12	consensus	3m_with_18m	Endothelial cell,Endothelial cell
53	SEMA3F,NRP1	consensus	3m_with_18m	Endothelial cell,Endothelial cell
54	CXCL12,ITGB1	consensus	3m_with_18m	Endothelial cell,Endothelial cell
55	TGFB1,ITGB1	consensus	3m_with_18m	Endothelial cell,Endothelial cell
56	VWF,ITGB1	consensus	3m_with_18m	Endothelial cell,Endothelial cell
57	PDGFB,S1PR1	consensus	3m_with_18m	Endothelial cell,Endothelial cell
58	MMRN2,CD93	consensus	3m_with_18m	Endothelial cell,Endothelial cell
59	EFNB1,EPHB4	consensus	3m_with_18m	Endothelial cell,Endothelial cell
60	APP,TSPAN15	consensus	3m_with_18m	Endothelial cell,Endothelial cell
61	VEGFC,LYVE1	consensus	3m_with_18m	Endothelial cell,Endothelial cell
62	ACTR2,ADRB2	consensus	3m_with_18m	Endothelial cell,Endothelial cell
63	GNAS,ADRB2	consensus	18m_with_21m	Endothelial cell,Endothelial cell
64	S100A8,CD36	consensus	18m_with_21m	Endothelial cell,Endothelial cell
65	LPL,GPIHBP1	consensus	18m_with_21m	Endothelial cell,Endothelial cell
66	COL4A1,CD93	consensus	18m_with_21m	Endothelial cell,Endothelial cell
67	COPA,CD74	consensus	18m_with_21m	Endothelial cell,Endothelial cell
68	COL4A2,CD93	consensus	18m_with_21m	Endothelial cell,Endothelial cell
69	COL4A1,CD47	consensus	18m_with_21m	Endothelial cell,Endothelial cell
70	CALM1,PTPRA	consensus	18m_with_21m	Endothelial cell,Endothelial cell
71	FAM3C,LAMP1	consensus	18m_with_21m	Endothelial cell,Endothelial cell
72	CXCL12,ITGB1	consensus	18m_with_21m	Endothelial cell,Endothelial cell
73	ADAM15,ITGB1	consensus	18m_with_21m	Endothelial cell,Endothelial cell
74	CALM1,MYLK	consensus	18m_with_21m	Endothelial cell,Endothelial cell
75	PDGFB,S1PR1	consensus	18m_with_21m	Endothelial cell,Endothelial cell
76	ARPC5,ADRB2	consensus	18m_with_21m	Endothelial cell,Endothelial cell
77	APP,TSPAN12	consensus	18m_with_21m	Endothelial cell,Endothelial cell
78	VEGFC,LYVE1	consensus	18m_with_21m	Endothelial cell,Endothelial cell
79	ACTR2,ADRB2	consensus	18m_with_21m	Endothelial cell,Endothelial cell
80	CALM2,MYLK	consensus	18m_with_21m	Endothelial cell,Endothelial cell
81	APP,TSPAN15	consensus	18m_with_21m	Endothelial cell,Endothelial cell
82	EFNB1,EPHB4	consensus	18m_with_21m	Endothelial cell,Endothelial cell
83	SEMA7A,ITGA1_ITGB1	consensus	18m_with_21m	Endothelial cell,Endothelial cell
84	ICAM1,IL2RG	consensus	18m_with_21m	Endothelial cell,Endothelial cell
85	MFNG,NOTCH1	consensus	18m_with_21m	Endothelial cell,Endothelial cell
86	SPARC,ENG	consensus	21m_with_30m	Endothelial cell,Endothelial cell
87	COPA,CD74	consensus	21m_with_30m	Endothelial cell,Endothelial cell
88	APP,APLP2	consensus	21m_with_30m	Endothelial cell,Endothelial cell
89	CALM1,PTPRA	consensus	21m_with_30m	Endothelial cell,Endothelial cell
90	FAM3C,LAMP1	consensus	21m_with_30m	Endothelial cell,Endothelial cell
91	CALM1,MYLK	consensus	21m_with_30m	Endothelial cell,Endothelial cell
92	COL4A1,CD93	consensus	21m_with_30m	Endothelial cell,Endothelial cell
93	TIMP2,ITGB1	consensus	21m_with_30m	Endothelial cell,Endothelial cell
94	MMRN2,CD93	consensus	21m_with_30m	Endothelial cell,Endothelial cell
95	APP,TSPAN12	consensus	21m_with_30m	Endothelial cell,Endothelial cell
96	VWF,ITGB1	consensus	21m_with_30m	Endothelial cell,Endothelial cell
97	CXCL12,ITGB1	consensus	21m_with_30m	Endothelial cell,Endothelial cell
98	ADAM15,ITGB1	consensus	21m_with_30m	Endothelial cell,Endothelial cell
99	GRN,TNFRSF1A	consensus	21m_with_30m	Endothelial cell,Endothelial cell
100	CALM2,MYLK	consensus	21m_with_30m	Endothelial cell,Endothelial cell
101	EFNB1,EPHB4	consensus	21m_with_30m	Endothelial cell,Endothelial cell
102	VEGFA,ITGB1	consensus	21m_with_30m	Endothelial cell,Endothelial cell
103	MFAP2,NOTCH1	consensus	21m_with_30m	Endothelial cell,Endothelial cell
104	VEGFC,LYVE1	consensus	21m_with_30m	Endothelial cell,Endothelial cell
105	COL4A1,ITGA1_ITGB1	consensus	21m_with_30m	Endothelial cell,Endothelial cell
106	ICAM1,IL2RG	consensus	21m_with_30m	Endothelial cell,Endothelial cell
107	EFNB2,EPHB4	consensus	21m_with_30m	Endothelial cell,Endothelial cell
108	COL4A2,ITGA1_ITGB1	consensus	21m_with_30m	Endothelial cell,Endothelial cell
109	FAM3C,LIFR	consensus	21m_with_30m	Endothelial cell,Endothelial cell
110	MFNG,NOTCH1	consensus	21m_with_30m	Endothelial cell,Endothelial cell
111	SEMA7A,ITGA1_ITGB1	consensus	21m_with_30m	Endothelial cell,Endothelial cell
112	VEGFA,FLT1_KDR	consensus	21m_with_30m	Endothelial cell,Endothelial cell
113	B2M,HFE	gain	1m_with_3m	Endothelial cell,Endothelial cell
114	GNAI2,EDNRB	lost	1m_with_3m	Endothelial cell,Endothelial cell
115	CALM1,MYLK	lost	1m_with_3m	Endothelial cell,Endothelial cell
116	GNAI2,TBXA2R	lost	1m_with_3m	Endothelial cell,Endothelial cell
117	CALM2,MYLK	lost	1m_with_3m	Endothelial cell,Endothelial cell
118	TIMP3,KDR	lost	1m_with_3m	Endothelial cell,Endothelial cell
119	B2M,CD247	consensus	1m_with_3m	B cell,T cell
120	HLA-E,CD8B2	consensus	1m_with_3m	B cell,T cell
121	HLA-E,CD8B	consensus	1m_with_3m	B cell,T cell
122	HLA-E,CD8A	consensus	1m_with_3m	B cell,T cell
123	B2M,KLRD1	consensus	1m_with_3m	B cell,T cell
124	HLA-DQB1,CD4	consensus	1m_with_3m	B cell,T cell
125	GNAI2,S1PR1	consensus	1m_with_3m	B cell,T cell
126	CALM1,KCNN4	consensus	1m_with_3m	B cell,T cell
127	GNAI2,S1PR4	consensus	1m_with_3m	B cell,T cell
128	CD48,CD2	consensus	1m_with_3m	B cell,T cell
129	ITGB2,THY1	consensus	1m_with_3m	B cell,T cell
130	HLA-DMA,CD4	consensus	1m_with_3m	B cell,T cell
131	HLA-E,KLRK1	gain	3m_with_18m	B cell,T cell
132	LGALS1,PTPRC	gain	18m_with_21m	B cell,T cell
133	GNAI2,CXCR3	gain	18m_with_21m	B cell,T cell
134	ITGB2,THY1	gain	18m_with_21m	B cell,T cell
135	HLA-DQB2,LAG3	gain	21m_with_30m	B cell,T cell
136	HLA-DQB1,LAG3	gain	21m_with_30m	B cell,T cell
137	GNAI2,S1PR4	gain	21m_with_30m	B cell,T cell
138	HLA-DQB1,CD4	lost	3m_with_18m	B cell,T cell
139	HLA-E,KLRC1_KLRD1	lost	18m_with_21m	B cell,T cell
140	HLA-E,KLRC2_KLRD1	lost	18m_with_21m	B cell,T cell
141	HLA-E,KLRC3_KLRD1	lost	18m_with_21m	B cell,T cell
142	LGALS1,PTPRC	lost	21m_with_30m	B cell,T cell
143	COL4A2,CD44	consensus	3m_with_18m	Endothelial cell,Macrophage
144	F11R,ITGAL_ITGB2	consensus	3m_with_18m	Endothelial cell,Macrophage
145	LPL,CD44	consensus	3m_with_18m	Endothelial cell,Macrophage
146	ICAM1,ITGAL_ITGB2	consensus	3m_with_18m	Endothelial cell,Macrophage
147	GRN,TNFRSF1B	consensus	3m_with_18m	Endothelial cell,Macrophage
148	LPL,LRP1	consensus	3m_with_18m	Endothelial cell,Macrophage
149	GRN,SORT1	consensus	3m_with_18m	Endothelial cell,Macrophage
150	VWF,SIRPA	consensus	21m_with_30m	Endothelial cell,Macrophage
151	FAM3C,LAMP1	consensus	21m_with_30m	Endothelial cell,Macrophage
152	VEGFA,SIRPA	consensus	21m_with_30m	Endothelial cell,Macrophage
153	BST2,LILRA4	consensus	21m_with_30m	Endothelial cell,Macrophage
154	F11R,ITGAL_ITGB2	consensus	21m_with_30m	Endothelial cell,Macrophage
155	HSP90B1,LRP1	consensus	21m_with_30m	Endothelial cell,Macrophage
156	LPL,CD44	consensus	21m_with_30m	Endothelial cell,Macrophage
157	ICAM1,ITGAL_ITGB2	consensus	21m_with_30m	Endothelial cell,Macrophage
158	APP,LRP10	consensus	21m_with_30m	Endothelial cell,Macrophage
159	VWF,LRP1	consensus	21m_with_30m	Endothelial cell,Macrophage
160	VWF,ITGA4	consensus	21m_with_30m	Endothelial cell,Macrophage
161	CXCL12,ITGA4	consensus	21m_with_30m	Endothelial cell,Macrophage
162	CXCL12,ITGB1	consensus	21m_with_30m	Endothelial cell,Macrophage
163	HSPA8,ADRB2	gain	1m_with_3m	Endothelial cell,Macrophage
164	VWF,SIRPA	gain	1m_with_3m	Endothelial cell,Macrophage
165	COPA,CD74	gain	1m_with_3m	Endothelial cell,Macrophage
166	MIF,CD44_CD74	gain	1m_with_3m	Endothelial cell,Macrophage
167	PSAP,SORT1	gain	1m_with_3m	Endothelial cell,Macrophage
168	VEGFA,SIRPA	gain	1m_with_3m	Endothelial cell,Macrophage
169	VEGFA,CD44	gain	1m_with_3m	Endothelial cell,Macrophage
170	HSPA8,LDLR	gain	1m_with_3m	Endothelial cell,Macrophage
171	PSAP,LRP1	gain	3m_with_18m	Endothelial cell,Macrophage
172	PODXL,SELL	gain	3m_with_18m	Endothelial cell,Macrophage
173	TIMP2,ITGB1	gain	3m_with_18m	Endothelial cell,Macrophage
174	CALM1,PTPRA	gain	3m_with_18m	Endothelial cell,Macrophage
175	HSPA8,ADRB2	lost	3m_with_18m	Endothelial cell,Macrophage
176	GNAS,ADRB2	lost	3m_with_18m	Endothelial cell,Macrophage
177	COPA,CD74	lost	3m_with_18m	Endothelial cell,Macrophage
178	MIF,CD44_CD74	lost	3m_with_18m	Endothelial cell,Macrophage
179	PSAP,SORT1	lost	3m_with_18m	Endothelial cell,Macrophage
180	S100A8,ITGB2	lost	3m_with_18m	Endothelial cell,Macrophage
181	TGFB1,ITGB1	lost	3m_with_18m	Endothelial cell,Macrophage
182	CD200,CD200R1	lost	3m_with_18m	Endothelial cell,Macrophage
183	CD200,CD200R1L	lost	3m_with_18m	Endothelial cell,Macrophage
184	APP,FPR2	lost	3m_with_18m	Endothelial cell,Macrophage
185	B2M,HFE	lost	21m_with_30m	Endothelial cell,Macrophage
186	PSAP,LRP1	lost	21m_with_30m	Endothelial cell,Macrophage
187	GNAI2,C5AR1	lost	21m_with_30m	Endothelial cell,Macrophage
188	GRN,TNFRSF1B	lost	21m_with_30m	Endothelial cell,Macrophage
189	APP,TNFRSF21	lost	21m_with_30m	Endothelial cell,Macrophage
190	GRN,TNFRSF1A	lost	21m_with_30m	Endothelial cell,Macrophage
191	MIF,CD44_CD74	lost	21m_with_30m	Endothelial cell,Macrophage
192	APP,NOTCH2	lost	21m_with_30m	Endothelial cell,Macrophage
193	HSPA8,LDLR	lost	21m_with_30m	Endothelial cell,Macrophage
194	S100A8,ITGB2	lost	21m_with_30m	Endothelial cell,Macrophage
195	PSAP,SORT1	lost	21m_with_30m	Endothelial cell,Macrophage
196	HSP90B1,TLR2	lost	21m_with_30m	Endothelial cell,Macrophage
197	SLPI,CD4	consensus	1m_with_3m	Alveolar cells type 2,T cell
198	HLA-E,CD8A	consensus	1m_with_3m	Alveolar cells type 2,T cell
199	GNAI2,S1PR1	consensus	1m_with_3m	Alveolar cells type 2,T cell
200	GNAI2,S1PR4	consensus	1m_with_3m	Alveolar cells type 2,T cell
201	SIRPA,CD47	consensus	1m_with_3m	Alveolar cells type 2,T cell
202	SIRPG,CD47	consensus	1m_with_3m	Alveolar cells type 2,T cell
203	APP,RPSA	gain	3m_with_18m	Alveolar cells type 2,T cell
204	S100A8,CD69	gain	3m_with_18m	Alveolar cells type 2,T cell
205	HLA-E,KLRK1	gain	3m_with_18m	Alveolar cells type 2,T cell
206	HLA-E,KLRC1_KLRD1	gain	3m_with_18m	Alveolar cells type 2,T cell
207	HLA-E,KLRC3_KLRD1	gain	3m_with_18m	Alveolar cells type 2,T cell
208	HLA-E,KLRC2_KLRD1	gain	3m_with_18m	Alveolar cells type 2,T cell
209	S100A8,CD69	lost	1m_with_3m	Alveolar cells type 2,T cell
210	B2M,CD247	lost	3m_with_18m	Alveolar cells type 2,T cell
211	GNAI2,S1PR1	lost	3m_with_18m	Alveolar cells type 2,T cell
212	SLPI,CD4	lost	3m_with_18m	Alveolar cells type 2,T cell
213	APP,RPSA	lost	18m_with_21m	Alveolar cells type 2,T cell
214	HLA-E,KLRK1	lost	18m_with_21m	Alveolar cells type 2,T cell
215	HLA-E,KLRC1_KLRD1	lost	18m_with_21m	Alveolar cells type 2,T cell
216	HLA-E,KLRC3_KLRD1	lost	18m_with_21m	Alveolar cells type 2,T cell
217	HLA-E,KLRC2_KLRD1	lost	18m_with_21m	Alveolar cells type 2,T cell
218	APOE,SCARB1	consensus	1m_with_3m	Fibroblast,Macrophage
219	APOE,LSR	consensus	1m_with_3m	Fibroblast,Macrophage
220	APP,CD74	consensus	1m_with_3m	Fibroblast,Macrophage
221	MMP2,CCR2	consensus	1m_with_3m	Fibroblast,Macrophage
222	C3,IFITM1	consensus	1m_with_3m	Fibroblast,Macrophage
223	APP,NOTCH2	consensus	1m_with_3m	Fibroblast,Macrophage
224	APP,TNFRSF21	consensus	1m_with_3m	Fibroblast,Macrophage
225	SPON2,ITGB2	consensus	1m_with_3m	Fibroblast,Macrophage
226	APP,FPR2	consensus	1m_with_3m	Fibroblast,Macrophage
227	MDK,LRP1	consensus	1m_with_3m	Fibroblast,Macrophage
228	APP,LRP10	consensus	1m_with_3m	Fibroblast,Macrophage
229	FBLN1,ITGB1	consensus	1m_with_3m	Fibroblast,Macrophage
230	C3,LRP1	consensus	1m_with_3m	Fibroblast,Macrophage
231	SDC2,PTPRJ	consensus	1m_with_3m	Fibroblast,Macrophage
232	CCN2,LRP1	consensus	1m_with_3m	Fibroblast,Macrophage
233	TFPI,LRP1	consensus	1m_with_3m	Fibroblast,Macrophage
234	MDK,NCL	consensus	1m_with_3m	Fibroblast,Macrophage
235	CXCL12,ITGB1	consensus	1m_with_3m	Fibroblast,Macrophage
236	SPON2,ITGB1	consensus	1m_with_3m	Fibroblast,Macrophage
237	ANGPTL2,LILRB3	consensus	1m_with_3m	Fibroblast,Macrophage
238	MDK,ITGA4_ITGB1	consensus	1m_with_3m	Fibroblast,Macrophage
239	NID1,ITGB1	consensus	1m_with_3m	Fibroblast,Macrophage
240	SPON2,ITGA4	consensus	1m_with_3m	Fibroblast,Macrophage
241	CXCL12,CXCR4	consensus	1m_with_3m	Fibroblast,Macrophage
242	C3,ITGAX	consensus	1m_with_3m	Fibroblast,Macrophage
243	SPON2,ITGAM	consensus	1m_with_3m	Fibroblast,Macrophage
244	C3,ITGAM	consensus	1m_with_3m	Fibroblast,Macrophage
245	C4A,NRP1	consensus	1m_with_3m	Fibroblast,Macrophage
246	COL1A2,CD36	consensus	3m_with_18m	Fibroblast,Macrophage
247	COL1A1,CD36	consensus	3m_with_18m	Fibroblast,Macrophage
248	COL4A2,CD44	consensus	3m_with_18m	Fibroblast,Macrophage
249	CCN1,ITGAM	consensus	3m_with_18m	Fibroblast,Macrophage
250	C3,IFITM1	consensus	3m_with_18m	Fibroblast,Macrophage
251	CCN1,ITGB5	consensus	3m_with_18m	Fibroblast,Macrophage
252	FBLN1,ITGB1	consensus	3m_with_18m	Fibroblast,Macrophage
253	DCN,TLR2	consensus	3m_with_18m	Fibroblast,Macrophage
254	SPON1,APP	consensus	3m_with_18m	Fibroblast,Macrophage
255	FBN1,ITGB1	consensus	3m_with_18m	Fibroblast,Macrophage
256	GRN,TNFRSF1B	consensus	3m_with_18m	Fibroblast,Macrophage
257	CXCL12,ITGB1	consensus	3m_with_18m	Fibroblast,Macrophage
258	FN1,C5AR1	consensus	3m_with_18m	Fibroblast,Macrophage
259	ICAM1,ITGAL_ITGB2	consensus	3m_with_18m	Fibroblast,Macrophage
260	MMP2,CCR2	consensus	3m_with_18m	Fibroblast,Macrophage
261	C3,ITGAM	consensus	3m_with_18m	Fibroblast,Macrophage
262	NID1,ITGB1	consensus	3m_with_18m	Fibroblast,Macrophage
263	SPON2,ITGAM	consensus	3m_with_18m	Fibroblast,Macrophage
264	THBS1,CD36	consensus	3m_with_18m	Fibroblast,Macrophage
265	CXCL12,ITGA4	consensus	3m_with_18m	Fibroblast,Macrophage
266	HSPG2,LRP1	consensus	3m_with_18m	Fibroblast,Macrophage
267	CXCL12,CXCR4	consensus	3m_with_18m	Fibroblast,Macrophage
268	MIF,CD74_CXCR4	consensus	3m_with_18m	Fibroblast,Macrophage
269	HSPG2,ITGB1	consensus	3m_with_18m	Fibroblast,Macrophage
270	TF,HFE	consensus	3m_with_18m	Fibroblast,Macrophage
271	VCAM1,ITGA4_ITGB7	consensus	3m_with_18m	Fibroblast,Macrophage
272	TF,ADRB2	consensus	3m_with_18m	Fibroblast,Macrophage
273	APP,NCSTN	consensus	3m_with_18m	Fibroblast,Macrophage
274	TGM2,ITGA4	consensus	3m_with_18m	Fibroblast,Macrophage
275	TF,LDLR	consensus	3m_with_18m	Fibroblast,Macrophage
276	PLAT,ITGAM	consensus	3m_with_18m	Fibroblast,Macrophage
277	CCN2,ITGAM	consensus	3m_with_18m	Fibroblast,Macrophage
278	LAMA2,RPSA	consensus	18m_with_21m	Fibroblast,Macrophage
279	TIMP2,CD44	consensus	18m_with_21m	Fibroblast,Macrophage
280	COL1A1,CD44	consensus	18m_with_21m	Fibroblast,Macrophage
281	APP,CD74	consensus	18m_with_21m	Fibroblast,Macrophage
282	CCN1,TLR2	consensus	18m_with_21m	Fibroblast,Macrophage
283	COL4A1,CD44	consensus	18m_with_21m	Fibroblast,Macrophage
284	SPON2,ITGB2	consensus	18m_with_21m	Fibroblast,Macrophage
285	MMP2,CCR2	consensus	18m_with_21m	Fibroblast,Macrophage
286	CXCL14,CXCR4	consensus	18m_with_21m	Fibroblast,Macrophage
287	C3,ITGAM	consensus	18m_with_21m	Fibroblast,Macrophage
288	HSP90B1,TLR2	consensus	18m_with_21m	Fibroblast,Macrophage
289	GPC3,LRP1	consensus	18m_with_21m	Fibroblast,Macrophage
290	SPON2,ITGA4	consensus	18m_with_21m	Fibroblast,Macrophage
291	SPON2,ITGB1	consensus	18m_with_21m	Fibroblast,Macrophage
292	THBS1,LRP1	consensus	18m_with_21m	Fibroblast,Macrophage
293	APP,TNFRSF21	consensus	18m_with_21m	Fibroblast,Macrophage
294	APP,LRP10	consensus	18m_with_21m	Fibroblast,Macrophage
295	C3,NRP1	consensus	18m_with_21m	Fibroblast,Macrophage
296	VCAM1,ITGA4_ITGB1	consensus	18m_with_21m	Fibroblast,Macrophage
297	LRPAP1,LRP1	consensus	18m_with_21m	Fibroblast,Macrophage
298	THBS1,ITGA4	consensus	18m_with_21m	Fibroblast,Macrophage
299	C3,CR1	consensus	18m_with_21m	Fibroblast,Macrophage
300	GRN,TNFRSF1B	consensus	18m_with_21m	Fibroblast,Macrophage
301	SDC2,PTPRJ	consensus	18m_with_21m	Fibroblast,Macrophage
302	PLAT,ITGAM	consensus	18m_with_21m	Fibroblast,Macrophage
303	ANGPT1,ITGB1	consensus	18m_with_21m	Fibroblast,Macrophage
304	THBS1,SCARB1	consensus	18m_with_21m	Fibroblast,Macrophage
305	ICAM1,ITGAL_ITGB2	consensus	18m_with_21m	Fibroblast,Macrophage
306	THBS1,PTPRJ	consensus	18m_with_21m	Fibroblast,Macrophage
307	CXCL12,ITGA4	consensus	18m_with_21m	Fibroblast,Macrophage
308	CXCL12,ITGB1	consensus	18m_with_21m	Fibroblast,Macrophage
309	C4A,NRP1	consensus	18m_with_21m	Fibroblast,Macrophage
310	MIF,CD74_CXCR4	consensus	18m_with_21m	Fibroblast,Macrophage
311	LRPAP1,SORT1	consensus	18m_with_21m	Fibroblast,Macrophage
312	LRPAP1,LDLR	consensus	18m_with_21m	Fibroblast,Macrophage
313	CXCL12,CXCR4	consensus	18m_with_21m	Fibroblast,Macrophage
314	ICAM1,SPN	consensus	18m_with_21m	Fibroblast,Macrophage
315	CCN1,ITGB2	consensus	21m_with_30m	Fibroblast,Macrophage
316	LAMA2,RPSA	consensus	21m_with_30m	Fibroblast,Macrophage
317	SPON2,ITGB2	consensus	21m_with_30m	Fibroblast,Macrophage
318	COL6A3,CD44	consensus	21m_with_30m	Fibroblast,Macrophage
319	SERPINE2,LRP1	consensus	21m_with_30m	Fibroblast,Macrophage
320	SPON1,APP	consensus	21m_with_30m	Fibroblast,Macrophage
321	SPON2,ITGA4	consensus	21m_with_30m	Fibroblast,Macrophage
322	C3,LRP1	consensus	21m_with_30m	Fibroblast,Macrophage
323	SPON2,ITGB1	consensus	21m_with_30m	Fibroblast,Macrophage
324	APP,LRP1	consensus	21m_with_30m	Fibroblast,Macrophage
325	SPON2,ITGAM	consensus	21m_with_30m	Fibroblast,Macrophage
326	MMP2,CCR2	consensus	21m_with_30m	Fibroblast,Macrophage
327	VCAM1,ITGA4_ITGB1	consensus	21m_with_30m	Fibroblast,Macrophage
328	C3,ITGAM	consensus	21m_with_30m	Fibroblast,Macrophage
329	FBLN1,ITGB1	consensus	21m_with_30m	Fibroblast,Macrophage
330	TGM2,ITGB1	consensus	21m_with_30m	Fibroblast,Macrophage
331	VCAM1,ITGA4_ITGB7	consensus	21m_with_30m	Fibroblast,Macrophage
332	ADM,RAMP1	consensus	21m_with_30m	Fibroblast,Macrophage
333	APP,LRP10	consensus	21m_with_30m	Fibroblast,Macrophage
334	C3,NRP1	consensus	21m_with_30m	Fibroblast,Macrophage
335	ANGPT1,ITGB1	consensus	21m_with_30m	Fibroblast,Macrophage
336	MIF,CD44_CD74	gain	1m_with_3m	Fibroblast,Macrophage
337	RPS19,C5AR1	gain	1m_with_3m	Fibroblast,Macrophage
338	VEGFA,SIRPA	gain	1m_with_3m	Fibroblast,Macrophage
339	VEGFA,CD44	gain	1m_with_3m	Fibroblast,Macrophage
340	COPA,CD74	gain	1m_with_3m	Fibroblast,Macrophage
341	COL14A1,CD44	gain	1m_with_3m	Fibroblast,Macrophage
342	PSAP,SORT1	gain	1m_with_3m	Fibroblast,Macrophage
343	BGN,LY96	gain	1m_with_3m	Fibroblast,Macrophage
344	LPL,CD44	gain	1m_with_3m	Fibroblast,Macrophage
345	APOE,LDLR	gain	1m_with_3m	Fibroblast,Macrophage
346	LAMB2,RPSA	lost	18m_with_21m	Fibroblast,Macrophage
347	APOE,LSR	lost	18m_with_21m	Fibroblast,Macrophage
348	COL1A2,CD93	lost	18m_with_21m	Fibroblast,Macrophage
349	FAM3C,LAMP1	lost	18m_with_21m	Fibroblast,Macrophage
350	COL1A1,CD93	lost	18m_with_21m	Fibroblast,Macrophage
351	GNAS,ADCY7	lost	18m_with_21m	Fibroblast,Macrophage
352	VIM,CD44	lost	21m_with_30m	Fibroblast,Macrophage
353	LGALS1,PTPRC	lost	21m_with_30m	Fibroblast,Macrophage
354	CD47,SIRPG	lost	21m_with_30m	Fibroblast,Macrophage
355	CD47,SIRPA	lost	21m_with_30m	Fibroblast,Macrophage
356	LGALS1,ITGB1	lost	21m_with_30m	Fibroblast,Macrophage
357	PSAP,LRP1	lost	21m_with_30m	Fibroblast,Macrophage
358	FN1,CD44	lost	21m_with_30m	Fibroblast,Macrophage
359	MIF,CD44_CD74	lost	21m_with_30m	Fibroblast,Macrophage
360	CCN1,TLR2	lost	21m_with_30m	Fibroblast,Macrophage
361	BGN,TLR2	lost	21m_with_30m	Fibroblast,Macrophage
362	APOE,SCARB1	lost	21m_with_30m	Fibroblast,Macrophage
363	COL1A2,CD36	lost	21m_with_30m	Fibroblast,Macrophage
364	APOE,LDLR	lost	21m_with_30m	Fibroblast,Macrophage
365	BGN,LY96	lost	21m_with_30m	Fibroblast,Macrophage
366	CCN1,ITGB5	lost	21m_with_30m	Fibroblast,Macrophage
367	PSAP,SORT1	lost	21m_with_30m	Fibroblast,Macrophage
368	VASP,CXCR2	consensus	21m_with_30m	B cell,Alveolar cells type 2
369	GNAI2,C5AR1	consensus	21m_with_30m	B cell,Alveolar cells type 2
370	IL16,CD9	consensus	21m_with_30m	B cell,Alveolar cells type 2
371	VIM,CD44	gain	1m_with_3m	B cell,Alveolar cells type 2
372	LGALS1,PTPRC	gain	18m_with_21m	B cell,Alveolar cells type 2
373	GNAI2,IGF1R	gain	21m_with_30m	B cell,Alveolar cells type 2
374	YBX1,NOTCH1	gain	21m_with_30m	B cell,Alveolar cells type 2
375	CALM1,FAS	lost	3m_with_18m	B cell,Alveolar cells type 2
376	YBX1,NOTCH1	lost	3m_with_18m	B cell,Alveolar cells type 2
377	GNAI2,IGF1R	lost	3m_with_18m	B cell,Alveolar cells type 2
378	SELPLG,ITGB2	lost	3m_with_18m	B cell,Alveolar cells type 2
379	VIM,CD44	lost	21m_with_30m	B cell,Alveolar cells type 2
380	LGALS1,PTPRC	lost	21m_with_30m	B cell,Alveolar cells type 2
381	HLA-E,KLRK1	consensus	1m_with_3m	Alveolar cells type 2,NK cell
382	HLA-E,KLRC1_KLRD1	consensus	1m_with_3m	Alveolar cells type 2,NK cell
383	SIRPA,CD47	consensus	1m_with_3m	Alveolar cells type 2,NK cell
384	SIRPG,CD47	consensus	1m_with_3m	Alveolar cells type 2,NK cell
385	SELPLG,ITGB2	consensus	1m_with_3m	Alveolar cells type 2,NK cell
386	HP,ITGAM	consensus	1m_with_3m	Alveolar cells type 2,NK cell
387	GNAI2,S1PR4	consensus	1m_with_3m	Alveolar cells type 2,NK cell
388	GNAI2,CCR5	consensus	1m_with_3m	Alveolar cells type 2,NK cell
389	MMP9,CD44	consensus	1m_with_3m	Alveolar cells type 2,NK cell
390	MMP9,ITGAM	consensus	1m_with_3m	Alveolar cells type 2,NK cell
391	GNAI2,S1PR5	consensus	1m_with_3m	Alveolar cells type 2,NK cell
392	CFP,NCR1	consensus	1m_with_3m	Alveolar cells type 2,NK cell
393	HLA-E,KLRC3_KLRD1	consensus	3m_with_18m	Alveolar cells type 2,NK cell
394	GNAI2,S1PR5	consensus	3m_with_18m	Alveolar cells type 2,NK cell
395	MMP9,ITGAM	consensus	3m_with_18m	Alveolar cells type 2,NK cell
396	CFP,NCR1	consensus	3m_with_18m	Alveolar cells type 2,NK cell
397	GNAI2,CCR5	consensus	3m_with_18m	Alveolar cells type 2,NK cell
398	SELPLG,ITGAM	consensus	3m_with_18m	Alveolar cells type 2,NK cell
399	MMP9,CD44	consensus	3m_with_18m	Alveolar cells type 2,NK cell
400	CFP,NCR1	consensus	21m_with_30m	Alveolar cells type 2,NK cell
401	SELPLG,ITGAM	consensus	21m_with_30m	Alveolar cells type 2,NK cell
402	THBS1,CD47	consensus	21m_with_30m	Alveolar cells type 2,NK cell
403	B2M,CD247	gain	1m_with_3m	Alveolar cells type 2,NK cell
404	SELPLG,ITGAM	gain	1m_with_3m	Alveolar cells type 2,NK cell
405	CD14,ITGB2	gain	3m_with_18m	Alveolar cells type 2,NK cell
406	APP,RPSA	gain	3m_with_18m	Alveolar cells type 2,NK cell
407	CD14,ITGB1	gain	3m_with_18m	Alveolar cells type 2,NK cell
408	CD14,ITGA4	gain	3m_with_18m	Alveolar cells type 2,NK cell
409	SLPI,PLSCR1	gain	3m_with_18m	Alveolar cells type 2,NK cell
410	THBS1,CD47	lost	1m_with_3m	Alveolar cells type 2,NK cell
411	CD14,ITGB2	lost	1m_with_3m	Alveolar cells type 2,NK cell
412	APP,RPSA	lost	18m_with_21m	Alveolar cells type 2,NK cell
413	TIMP2,ITGB1	lost	18m_with_21m	Alveolar cells type 2,NK cell
414	GNAI2,F2R	lost	18m_with_21m	Alveolar cells type 2,NK cell
415	B2M,KLRC1	consensus	1m_with_3m	B cell,NK cell
416	B2M,KLRC2	consensus	1m_with_3m	B cell,NK cell
417	HLA-E,KLRK1	consensus	1m_with_3m	B cell,NK cell
418	HLA-E,KLRC3_KLRD1	consensus	1m_with_3m	B cell,NK cell
419	HLA-E,KLRC1_KLRD1	consensus	1m_with_3m	B cell,NK cell
420	HLA-E,KLRC2_KLRD1	consensus	1m_with_3m	B cell,NK cell
421	GNAI2,S1PR4	consensus	1m_with_3m	B cell,NK cell
422	GNAI2,CCR5	consensus	1m_with_3m	B cell,NK cell
423	CD22,PTPRC	consensus	1m_with_3m	B cell,NK cell
424	HLA-E,KLRC1_KLRD1	consensus	3m_with_18m	B cell,NK cell
425	B2M,KLRC1	consensus	3m_with_18m	B cell,NK cell
426	B2M,KLRC2	consensus	3m_with_18m	B cell,NK cell
427	IL16,CCR5	consensus	3m_with_18m	B cell,NK cell
428	CD55,CR1	consensus	3m_with_18m	B cell,NK cell
429	BTLA,CD247	consensus	3m_with_18m	B cell,NK cell
430	HLA-E,KLRC3_KLRD1	consensus	18m_with_21m	B cell,NK cell
431	HLA-E,KLRC2_KLRD1	consensus	18m_with_21m	B cell,NK cell
432	HLA-E,KLRC1_KLRD1	consensus	18m_with_21m	B cell,NK cell
433	HLA-E,KLRK1	consensus	18m_with_21m	B cell,NK cell
434	B2M,KLRD1	consensus	18m_with_21m	B cell,NK cell
435	BTLA,CD247	consensus	18m_with_21m	B cell,NK cell
436	IL16,CCR5	consensus	18m_with_21m	B cell,NK cell
437	B2M,KLRC1	consensus	21m_with_30m	B cell,NK cell
438	B2M,KLRC2	consensus	21m_with_30m	B cell,NK cell
439	HLA-E,KLRC1_KLRD1	consensus	21m_with_30m	B cell,NK cell
440	HLA-E,KLRC3_KLRD1	consensus	21m_with_30m	B cell,NK cell
441	B2M,KLRD1	consensus	21m_with_30m	B cell,NK cell
442	SELPLG,SELL	consensus	21m_with_30m	B cell,NK cell
443	SELPLG,ITGB2	gain	1m_with_3m	B cell,NK cell
444	GNAI2,S1PR5	gain	1m_with_3m	B cell,NK cell
445	S100A8,ITGB2	gain	1m_with_3m	B cell,NK cell
446	IL16,CD9	gain	1m_with_3m	B cell,NK cell
447	LGALS1,PTPRC	gain	18m_with_21m	B cell,NK cell
448	SELPLG,ITGB2	lost	3m_with_18m	B cell,NK cell
449	GNAI2,S1PR5	lost	3m_with_18m	B cell,NK cell
450	GNAI2,S1PR4	lost	3m_with_18m	B cell,NK cell
451	S100A8,ITGB2	lost	3m_with_18m	B cell,NK cell
452	GNAI2,CCR5	lost	3m_with_18m	B cell,NK cell
453	SELPLG,SELL	lost	3m_with_18m	B cell,NK cell
454	LGALS1,PTPRC	lost	21m_with_30m	B cell,NK cell
455	GNAI2,S1PR5	lost	21m_with_30m	B cell,NK cell
456	SELPLG,ITGB2	lost	21m_with_30m	B cell,NK cell
457	S100A8,ITGB2	lost	21m_with_30m	B cell,NK cell
458	GNAI2,CCR5	lost	21m_with_30m	B cell,NK cell
459	B2M,KLRC2	consensus	18m_with_21m	Endothelial cell,NK cell
460	CXCL12,ITGB1	consensus	18m_with_21m	Endothelial cell,NK cell
461	APP,LRP10	consensus	18m_with_21m	Endothelial cell,NK cell
462	TIMP2,ITGB1	consensus	18m_with_21m	Endothelial cell,NK cell
463	CXCL12,ITGA4	consensus	18m_with_21m	Endothelial cell,NK cell
464	TGM2,ITGA4	consensus	18m_with_21m	Endothelial cell,NK cell
465	F11R,ITGAL_ITGB2	consensus	18m_with_21m	Endothelial cell,NK cell
466	ICAM1,SPN	consensus	18m_with_21m	Endothelial cell,NK cell
467	VEGFA,ITGB1	consensus	18m_with_21m	Endothelial cell,NK cell
468	JAM2,ITGA4_ITGB1	consensus	18m_with_21m	Endothelial cell,NK cell
469	TIMP2,CD44	consensus	18m_with_21m	Endothelial cell,NK cell
470	B2M,KLRC1	consensus	21m_with_30m	Endothelial cell,NK cell
471	APP,LRP10	consensus	21m_with_30m	Endothelial cell,NK cell
472	F11R,ITGAL_ITGB2	consensus	21m_with_30m	Endothelial cell,NK cell
473	ICAM1,SPN	consensus	21m_with_30m	Endothelial cell,NK cell
474	ICAM1,ITGAL_ITGB2	consensus	21m_with_30m	Endothelial cell,NK cell
475	VEGFA,ITGB1	consensus	21m_with_30m	Endothelial cell,NK cell
476	PSAP,LRP1	consensus	3m_with_18m	B cell,Fibroblast
477	GNAI2,F2R	consensus	3m_with_18m	B cell,Fibroblast
478	CALM3,MYLK	consensus	3m_with_18m	B cell,Fibroblast
479	TGFB1,ITGB1	consensus	3m_with_18m	B cell,Fibroblast
480	TLN1,ITGB5	consensus	3m_with_18m	B cell,Fibroblast
481	APOE,SDC2	consensus	21m_with_30m	B cell,Fibroblast
482	LTB,TNFRSF1A	consensus	21m_with_30m	B cell,Fibroblast
483	LGALS1,ITGB1	consensus	21m_with_30m	B cell,Fibroblast
484	TLN1,ITGB5	consensus	21m_with_30m	B cell,Fibroblast
485	APOE,LRP1	gain	3m_with_18m	B cell,Fibroblast
486	APOE,SDC2	gain	3m_with_18m	B cell,Fibroblast
487	LTB,CD40	gain	3m_with_18m	B cell,Fibroblast
488	APOE,LRP4	gain	3m_with_18m	B cell,Fibroblast
489	LGALS1,ITGB1	gain	18m_with_21m	B cell,Fibroblast
490	GNAS,ADRB3	gain	18m_with_21m	B cell,Fibroblast
491	FAM3C,LAMP1	gain	18m_with_21m	B cell,Fibroblast
492	PSAP,SORT1	gain	18m_with_21m	B cell,Fibroblast
493	APP,APLP2	gain	21m_with_30m	B cell,Fibroblast
494	IL16,CD9	gain	21m_with_30m	B cell,Fibroblast
495	PDAP1,PDGFRB	gain	21m_with_30m	B cell,Fibroblast
496	TGFB1,ACVRL1	gain	21m_with_30m	B cell,Fibroblast
497	TGFB1,LPP	gain	21m_with_30m	B cell,Fibroblast
498	CALM1,PTPRA	lost	3m_with_18m	B cell,Fibroblast
499	CALM1,FAS	lost	3m_with_18m	B cell,Fibroblast
500	APOE,LRP4	lost	21m_with_30m	B cell,Fibroblast
501	GNAS,ADRB3	lost	21m_with_30m	B cell,Fibroblast
502	FAM3C,LAMP1	lost	21m_with_30m	B cell,Fibroblast
503	PSAP,SORT1	lost	21m_with_30m	B cell,Fibroblast
504	LTB,CD40	lost	21m_with_30m	B cell,Fibroblast
505	HSPA8,ADRB2	gain	1m_with_3m	T cell,B cell
506	LGALS1,PTPRC	gain	3m_with_18m	T cell,B cell
507	LGALS1,CD69	gain	3m_with_18m	T cell,B cell
508	MIF,CD44_CD74	gain	18m_with_21m	T cell,B cell
509	SELPLG,ITGB2	gain	18m_with_21m	T cell,B cell
510	ARF6,SMAP1	gain	21m_with_30m	T cell,B cell
511	IL16,CD9	gain	21m_with_30m	T cell,B cell
512	LGALS1,CD69	lost	1m_with_3m	T cell,B cell
513	HSPA8,ADRB2	lost	3m_with_18m	T cell,B cell
514	LGALS1,PTPRC	lost	21m_with_30m	T cell,B cell
515	CD52,SIGLEC10	lost	21m_with_30m	T cell,B cell
516	SELPLG,ITGB2	consensus	21m_with_30m	Alveolar cells type 2,Macrophage
517	MMP9,LRP1	consensus	21m_with_30m	Alveolar cells type 2,Macrophage
518	MMP9,ITGAM	consensus	21m_with_30m	Alveolar cells type 2,Macrophage
519	LTB,TNFRSF1A	consensus	21m_with_30m	Alveolar cells type 2,Macrophage
520	TIMP2,CD44	consensus	21m_with_30m	Alveolar cells type 2,Macrophage
521	THBS1,LRP1	consensus	21m_with_30m	Alveolar cells type 2,Macrophage
522	THBS1,ITGA4	consensus	21m_with_30m	Alveolar cells type 2,Macrophage
523	B2M,HFE	gain	1m_with_3m	Alveolar cells type 2,Macrophage
524	CD47,SIRPA	gain	1m_with_3m	Alveolar cells type 2,Macrophage
525	CD47,SIRPG	gain	1m_with_3m	Alveolar cells type 2,Macrophage
526	ARPC5,LDLR	gain	1m_with_3m	Alveolar cells type 2,Macrophage
527	VIM,CD44	gain	3m_with_18m	Alveolar cells type 2,Macrophage
528	APP,RPSA	gain	3m_with_18m	Alveolar cells type 2,Macrophage
529	CD14,ITGB2	gain	3m_with_18m	Alveolar cells type 2,Macrophage
530	CD14,ITGA4	gain	3m_with_18m	Alveolar cells type 2,Macrophage
531	CD14,ITGB1	gain	3m_with_18m	Alveolar cells type 2,Macrophage
532	SELPLG,SELL	gain	3m_with_18m	Alveolar cells type 2,Macrophage
533	CCL23,CCR1	gain	3m_with_18m	Alveolar cells type 2,Macrophage
534	CCL15,CCR1	gain	3m_with_18m	Alveolar cells type 2,Macrophage
535	PGLYRP1,TREM1	gain	3m_with_18m	Alveolar cells type 2,Macrophage
536	MMP9,IFNAR1	gain	3m_with_18m	Alveolar cells type 2,Macrophage
537	THBS1,CD47	lost	1m_with_3m	Alveolar cells type 2,Macrophage
538	THBS1,LRP1	lost	1m_with_3m	Alveolar cells type 2,Macrophage
539	CD14,ITGB2	lost	1m_with_3m	Alveolar cells type 2,Macrophage
540	ARPC5,ADRB2	lost	3m_with_18m	Alveolar cells type 2,Macrophage
541	B2M,HFE	lost	3m_with_18m	Alveolar cells type 2,Macrophage
542	CCL23,FPR2	lost	3m_with_18m	Alveolar cells type 2,Macrophage
543	IL16,CD9	lost	3m_with_18m	Alveolar cells type 2,Macrophage
544	VIM,CD44	lost	18m_with_21m	Alveolar cells type 2,Macrophage
545	APP,RPSA	lost	18m_with_21m	Alveolar cells type 2,Macrophage
546	SELPLG,SELL	lost	18m_with_21m	Alveolar cells type 2,Macrophage
547	CCL23,CCR1	lost	18m_with_21m	Alveolar cells type 2,Macrophage
548	CCL15,CCR1	lost	18m_with_21m	Alveolar cells type 2,Macrophage
549	PGLYRP1,TREM1	lost	18m_with_21m	Alveolar cells type 2,Macrophage
550	S100A8,CD36	lost	21m_with_30m	Alveolar cells type 2,Macrophage
551	IL1B,ADRB2	lost	21m_with_30m	Alveolar cells type 2,Macrophage
552	APP,LRP10	consensus	18m_with_21m	Fibroblast,T cell
553	FBN1,ITGB1	consensus	18m_with_21m	Fibroblast,T cell
554	ANGPT1,ITGB1	consensus	18m_with_21m	Fibroblast,T cell
555	THBS1,ITGA4	consensus	18m_with_21m	Fibroblast,T cell
556	NID1,ITGB1	consensus	18m_with_21m	Fibroblast,T cell
557	COL4A1,CD44	consensus	18m_with_21m	Fibroblast,T cell
558	COL6A3,CD44	consensus	18m_with_21m	Fibroblast,T cell
559	LAMB1,CD44	consensus	18m_with_21m	Fibroblast,T cell
560	ICAM1,IL2RG	consensus	18m_with_21m	Fibroblast,T cell
561	CXCL12,ITGA4	consensus	18m_with_21m	Fibroblast,T cell
562	LAMA4,CD44	consensus	18m_with_21m	Fibroblast,T cell
563	CXCL12,CXCR3	consensus	18m_with_21m	Fibroblast,T cell
564	CCL19,CXCR3	consensus	18m_with_21m	Fibroblast,T cell
565	APP,CD74	gain	1m_with_3m	Fibroblast,T cell
566	GNAI2,S1PR1	gain	1m_with_3m	Fibroblast,T cell
567	COL1A2,CD44	gain	1m_with_3m	Fibroblast,T cell
568	CALM1,KCNN4	gain	1m_with_3m	Fibroblast,T cell
569	GNAI2,S1PR4	gain	1m_with_3m	Fibroblast,T cell
570	COL1A1,CD44	gain	1m_with_3m	Fibroblast,T cell
571	TIMP3,CD44	gain	1m_with_3m	Fibroblast,T cell
572	COL6A1,CD44	gain	1m_with_3m	Fibroblast,T cell
573	HLA-E,CD8B	gain	3m_with_18m	Fibroblast,T cell
574	HLA-E,CD8B2	gain	3m_with_18m	Fibroblast,T cell
575	LGALS1,ITGB1	gain	3m_with_18m	Fibroblast,T cell
576	TIMP2,ITGB1	gain	3m_with_18m	Fibroblast,T cell
577	LGALS1,CD69	gain	3m_with_18m	Fibroblast,T cell
578	HLA-E,CD8B2	gain	21m_with_30m	Fibroblast,T cell
579	HLA-E,CD8B	gain	21m_with_30m	Fibroblast,T cell
580	HLA-E,CD8A	gain	21m_with_30m	Fibroblast,T cell
581	B2M,CD247	gain	21m_with_30m	Fibroblast,T cell
582	LAMB2,RPSA	gain	21m_with_30m	Fibroblast,T cell
583	B2M,KLRD1	gain	21m_with_30m	Fibroblast,T cell
584	LGALS1,ITGB1	gain	21m_with_30m	Fibroblast,T cell
585	HLA-E,KLRK1	gain	21m_with_30m	Fibroblast,T cell
586	LGALS1,CD69	lost	1m_with_3m	Fibroblast,T cell
587	TIMP2,ITGB1	lost	1m_with_3m	Fibroblast,T cell
588	APP,CD74	lost	3m_with_18m	Fibroblast,T cell
589	GNAI2,S1PR1	lost	3m_with_18m	Fibroblast,T cell
590	CALM1,KCNN4	lost	3m_with_18m	Fibroblast,T cell
591	GNAI2,S1PR4	lost	3m_with_18m	Fibroblast,T cell
592	HLA-E,CD8B	lost	18m_with_21m	Fibroblast,T cell
593	HLA-E,CD8B2	lost	18m_with_21m	Fibroblast,T cell
594	B2M,CD247	lost	18m_with_21m	Fibroblast,T cell
595	LGALS1,ITGB1	lost	18m_with_21m	Fibroblast,T cell
596	LAMB2,RPSA	lost	18m_with_21m	Fibroblast,T cell
597	FN1,CD44	lost	21m_with_30m	Fibroblast,T cell
598	CXCL14,CXCR4	lost	21m_with_30m	Fibroblast,T cell
599	FN1,ITGA4_ITGB7	lost	21m_with_30m	Fibroblast,T cell
600	FN1,ITGA4_ITGB1	lost	21m_with_30m	Fibroblast,T cell
601	ICOSLG,CD28	lost	21m_with_30m	Fibroblast,T cell
602	ICAM1,IL2RG	lost	21m_with_30m	Fibroblast,T cell
603	COL6A1,CD44	consensus	1m_with_3m	Fibroblast,NK cell
604	MMP2,CCR2	consensus	1m_with_3m	Fibroblast,NK cell
605	SPON2,ITGB2	consensus	1m_with_3m	Fibroblast,NK cell
606	COL6A2,CD44	consensus	1m_with_3m	Fibroblast,NK cell
607	APP,LRP10	consensus	1m_with_3m	Fibroblast,NK cell
608	MDK,NCL	consensus	1m_with_3m	Fibroblast,NK cell
609	CCN2,ITGB2	consensus	1m_with_3m	Fibroblast,NK cell
610	FN1,ITGA4_ITGB1	consensus	1m_with_3m	Fibroblast,NK cell
611	COL6A3,CD44	consensus	1m_with_3m	Fibroblast,NK cell
612	SPON2,ITGB1	consensus	1m_with_3m	Fibroblast,NK cell
613	HSPG2,ITGB1	consensus	1m_with_3m	Fibroblast,NK cell
614	VCAM1,ITGA4_ITGB1	consensus	1m_with_3m	Fibroblast,NK cell
615	VCAM1,ITGA4_ITGB7	consensus	1m_with_3m	Fibroblast,NK cell
616	SPON2,ITGA4	consensus	1m_with_3m	Fibroblast,NK cell
617	SPON2,ITGAM	consensus	1m_with_3m	Fibroblast,NK cell
618	COL1A1,CD44	consensus	18m_with_21m	Fibroblast,NK cell
619	THBS1,ITGA4	consensus	18m_with_21m	Fibroblast,NK cell
620	FBN1,ITGB1	consensus	18m_with_21m	Fibroblast,NK cell
621	ANGPT1,ITGB1	consensus	18m_with_21m	Fibroblast,NK cell
622	CXCL12,ITGB1	consensus	18m_with_21m	Fibroblast,NK cell
623	NID1,ITGB1	consensus	18m_with_21m	Fibroblast,NK cell
624	SPON2,ITGAM	consensus	18m_with_21m	Fibroblast,NK cell
625	COL6A2,CD44	consensus	18m_with_21m	Fibroblast,NK cell
626	CXCL12,ITGA4	consensus	18m_with_21m	Fibroblast,NK cell
627	ICAM1,SPN	consensus	18m_with_21m	Fibroblast,NK cell
628	COL4A1,CD44	consensus	18m_with_21m	Fibroblast,NK cell
629	CD34,SELL	consensus	18m_with_21m	Fibroblast,NK cell
630	LAMB1,CD44	consensus	18m_with_21m	Fibroblast,NK cell
631	ICAM1,ITGAM_ITGB2	consensus	18m_with_21m	Fibroblast,NK cell
632	SPON2,ITGA4	consensus	21m_with_30m	Fibroblast,NK cell
633	VCAM1,ITGA4_ITGB1	consensus	21m_with_30m	Fibroblast,NK cell
634	VCAM1,ITGA4_ITGB7	consensus	21m_with_30m	Fibroblast,NK cell
635	SPON2,ITGAM	consensus	21m_with_30m	Fibroblast,NK cell
636	TGM2,ITGA4	consensus	21m_with_30m	Fibroblast,NK cell
637	FBN1,ITGB1	consensus	21m_with_30m	Fibroblast,NK cell
638	LGALS3BP,ITGB1	consensus	21m_with_30m	Fibroblast,NK cell
639	ANGPT1,ITGB1	consensus	21m_with_30m	Fibroblast,NK cell
640	NID1,ITGB1	consensus	21m_with_30m	Fibroblast,NK cell
641	B2M,CD247	gain	1m_with_3m	Fibroblast,NK cell
642	S100A8,ITGB2	lost	21m_with_30m	Fibroblast,NK cell
643	FN1,ITGA4_ITGB1	lost	21m_with_30m	Fibroblast,NK cell
644	FN1,ITGA4_ITGB7	lost	21m_with_30m	Fibroblast,NK cell
645	ICAM1,SPN	lost	21m_with_30m	Fibroblast,NK cell
646	APP,GPC1	lost	21m_with_30m	Fibroblast,NK cell
647	FN1,CD44	lost	21m_with_30m	Fibroblast,NK cell
648	ICAM1,ITGAL_ITGB2	lost	21m_with_30m	Fibroblast,NK cell
649	ICAM1,IL2RG	lost	21m_with_30m	Fibroblast,NK cell
650	TGFB1,TGFBR1_TGFBR2	consensus	3m_with_18m	B cell,Macrophage
651	FCER2,ITGAM_ITGB2	consensus	3m_with_18m	B cell,Macrophage
652	CALR,LRP1	consensus	18m_with_21m	B cell,Macrophage
653	APOE,LRP1	consensus	18m_with_21m	B cell,Macrophage
654	HSP90B1,LRP1	consensus	18m_with_21m	B cell,Macrophage
655	PTPN6,CLEC12A	consensus	18m_with_21m	B cell,Macrophage
656	MIF,CD74_CXCR4	consensus	18m_with_21m	B cell,Macrophage
657	CD55,CR1	consensus	18m_with_21m	B cell,Macrophage
658	LTB,TNFRSF1A	consensus	21m_with_30m	B cell,Macrophage
659	CD22,PTPRC	consensus	21m_with_30m	B cell,Macrophage
660	CALR,LRP1	consensus	21m_with_30m	B cell,Macrophage
661	HSP90B1,LRP1	consensus	21m_with_30m	B cell,Macrophage
662	HSPA8,ADRB2	gain	1m_with_3m	B cell,Macrophage
663	MIF,CD44_CD74	gain	1m_with_3m	B cell,Macrophage
664	SELPLG,ITGB2	gain	1m_with_3m	B cell,Macrophage
665	PSAP,SORT1	gain	1m_with_3m	B cell,Macrophage
666	GNAI2,C5AR1	gain	1m_with_3m	B cell,Macrophage
667	TGFB1,ITGB1	gain	1m_with_3m	B cell,Macrophage
668	ARPC5,ADRB2	gain	1m_with_3m	B cell,Macrophage
669	S100A8,ITGB2	gain	1m_with_3m	B cell,Macrophage
670	HSPA8,LDLR	gain	1m_with_3m	B cell,Macrophage
671	ICAM2,ITGAL_ITGB2	gain	1m_with_3m	B cell,Macrophage
672	COPA,CD74	gain	1m_with_3m	B cell,Macrophage
673	GNAI2,ADCY7	gain	1m_with_3m	B cell,Macrophage
674	CALR,LRP1	gain	3m_with_18m	B cell,Macrophage
675	APOE,LRP1	gain	3m_with_18m	B cell,Macrophage
676	HSP90B1,LRP1	gain	3m_with_18m	B cell,Macrophage
677	APOE,TREM2	gain	3m_with_18m	B cell,Macrophage
678	GNAS,ADCY7	gain	3m_with_18m	B cell,Macrophage
679	VIM,CD44	gain	18m_with_21m	B cell,Macrophage
680	LGALS1,PTPRC	gain	18m_with_21m	B cell,Macrophage
681	PSAP,LRP1	gain	18m_with_21m	B cell,Macrophage
682	FAM3C,LAMP1	gain	18m_with_21m	B cell,Macrophage
683	VIM,CD44	lost	3m_with_18m	B cell,Macrophage
684	HSPA8,ADRB2	lost	3m_with_18m	B cell,Macrophage
685	IL16,CD9	lost	3m_with_18m	B cell,Macrophage
686	GNAS,ADRB2	lost	3m_with_18m	B cell,Macrophage
687	SELPLG,ITGB2	lost	3m_with_18m	B cell,Macrophage
688	PSAP,SORT1	lost	3m_with_18m	B cell,Macrophage
689	GNAI2,C5AR1	lost	3m_with_18m	B cell,Macrophage
690	TGFB1,ITGB1	lost	3m_with_18m	B cell,Macrophage
691	ARPC5,ADRB2	lost	3m_with_18m	B cell,Macrophage
692	S100A8,ITGB2	lost	3m_with_18m	B cell,Macrophage
693	ICAM2,ITGAL_ITGB2	lost	3m_with_18m	B cell,Macrophage
694	COPA,CD74	lost	3m_with_18m	B cell,Macrophage
695	GNAI2,ADCY7	lost	3m_with_18m	B cell,Macrophage
696	VIM,CD44	lost	21m_with_30m	B cell,Macrophage
697	LGALS1,PTPRC	lost	21m_with_30m	B cell,Macrophage
698	B2M,HFE	lost	21m_with_30m	B cell,Macrophage
699	RPS19,C5AR1	lost	21m_with_30m	B cell,Macrophage
700	PSAP,LRP1	lost	21m_with_30m	B cell,Macrophage
701	MIF,CD44_CD74	lost	21m_with_30m	B cell,Macrophage
702	APOE,LRP1	lost	21m_with_30m	B cell,Macrophage
703	FAM3C,LAMP1	lost	21m_with_30m	B cell,Macrophage
704	HSPA8,LDLR	lost	21m_with_30m	B cell,Macrophage
705	LPL,LRP1	consensus	1m_with_3m	Macrophage,Macrophage
706	ACTR2,ADRB2	consensus	1m_with_3m	Macrophage,Macrophage
707	HSP90B1,TLR2	consensus	1m_with_3m	Macrophage,Macrophage
708	APOE,SCARB1	consensus	1m_with_3m	Macrophage,Macrophage
709	FN1,PLAUR	consensus	1m_with_3m	Macrophage,Macrophage
710	APOE,LSR	consensus	1m_with_3m	Macrophage,Macrophage
711	APOE,TREM2	consensus	1m_with_3m	Macrophage,Macrophage
712	TF,HFE	consensus	1m_with_3m	Macrophage,Macrophage
713	LPL,CD44	consensus	3m_with_18m	Macrophage,Macrophage
714	RNASE2,TLR2	consensus	3m_with_18m	Macrophage,Macrophage
715	APOE,LSR	consensus	3m_with_18m	Macrophage,Macrophage
716	LPL,LRP1	consensus	3m_with_18m	Macrophage,Macrophage
717	S100A8,ITGB2	consensus	3m_with_18m	Macrophage,Macrophage
718	TF,HFE	consensus	3m_with_18m	Macrophage,Macrophage
719	TF,ADRB2	consensus	3m_with_18m	Macrophage,Macrophage
720	F11R,ITGAL_ITGB2	consensus	3m_with_18m	Macrophage,Macrophage
721	C3,IFITM1	consensus	3m_with_18m	Macrophage,Macrophage
722	TF,LDLR	consensus	3m_with_18m	Macrophage,Macrophage
723	FN1,PLAUR	consensus	3m_with_18m	Macrophage,Macrophage
724	FN1,ITGA4_ITGB1	consensus	3m_with_18m	Macrophage,Macrophage
725	FN1,C5AR1	consensus	3m_with_18m	Macrophage,Macrophage
726	HP,ITGAM	consensus	3m_with_18m	Macrophage,Macrophage
727	CD14,ITGA4	consensus	3m_with_18m	Macrophage,Macrophage
728	F10,ITGAM	consensus	3m_with_18m	Macrophage,Macrophage
729	SELPLG,ITGB2	consensus	21m_with_30m	Macrophage,Macrophage
730	CD14,ITGB2	consensus	21m_with_30m	Macrophage,Macrophage
731	HP,ITGAM	consensus	21m_with_30m	Macrophage,Macrophage
732	S100A8,ITGB2	consensus	21m_with_30m	Macrophage,Macrophage
733	FN1,ITGA4_ITGB7	consensus	21m_with_30m	Macrophage,Macrophage
734	APP,CD74	gain	1m_with_3m	Macrophage,Macrophage
735	MIF,CD44_CD74	gain	1m_with_3m	Macrophage,Macrophage
736	COPA,CD74	gain	1m_with_3m	Macrophage,Macrophage
737	SPP1,CD44	gain	1m_with_3m	Macrophage,Macrophage
738	HSPA8,LDLR	gain	1m_with_3m	Macrophage,Macrophage
739	APOE,LDLR	gain	1m_with_3m	Macrophage,Macrophage
740	FAM3C,LAMP1	gain	1m_with_3m	Macrophage,Macrophage
741	ARPC5,LDLR	gain	1m_with_3m	Macrophage,Macrophage
742	APOE,LRP1	gain	3m_with_18m	Macrophage,Macrophage
743	LGALS1,ITGB1	gain	3m_with_18m	Macrophage,Macrophage
744	CALR,LRP1	gain	3m_with_18m	Macrophage,Macrophage
745	CCL15,CCR1	gain	3m_with_18m	Macrophage,Macrophage
746	CCL23,CCR1	gain	3m_with_18m	Macrophage,Macrophage
747	FN1,ITGA4_ITGB7	gain	3m_with_18m	Macrophage,Macrophage
748	F13A1,ITGA4	gain	3m_with_18m	Macrophage,Macrophage
749	F13A1,ITGB1	gain	3m_with_18m	Macrophage,Macrophage
750	VCAN,CD44	gain	3m_with_18m	Macrophage,Macrophage
751	SELPLG,SELL	gain	3m_with_18m	Macrophage,Macrophage
752	THBS1,CD47	gain	3m_with_18m	Macrophage,Macrophage
753	APP,LRP1	gain	3m_with_18m	Macrophage,Macrophage
754	CALM1,PTPRA	gain	3m_with_18m	Macrophage,Macrophage
755	PSEN1,CD44	gain	3m_with_18m	Macrophage,Macrophage
756	LCN2,FCGR2A	gain	3m_with_18m	Macrophage,Macrophage
757	APP,CD74	lost	3m_with_18m	Macrophage,Macrophage
758	HSPA8,ADRB2	lost	3m_with_18m	Macrophage,Macrophage
759	MIF,CD44_CD74	lost	3m_with_18m	Macrophage,Macrophage
760	ARPC5,ADRB2	lost	3m_with_18m	Macrophage,Macrophage
761	MRC1,PTPRC	lost	3m_with_18m	Macrophage,Macrophage
762	CCL23,FPR2	lost	3m_with_18m	Macrophage,Macrophage
763	COPA,CD74	lost	3m_with_18m	Macrophage,Macrophage
764	SPP1,CD44	lost	3m_with_18m	Macrophage,Macrophage
765	FAM3C,LAMP1	lost	3m_with_18m	Macrophage,Macrophage
766	IL16,CD9	lost	3m_with_18m	Macrophage,Macrophage
767	LGALS1,ITGB1	lost	18m_with_21m	Macrophage,Macrophage
768	CCL15,CCR1	lost	18m_with_21m	Macrophage,Macrophage
769	CCL23,CCR1	lost	18m_with_21m	Macrophage,Macrophage
770	VCAN,CD44	lost	18m_with_21m	Macrophage,Macrophage
771	SELPLG,SELL	lost	18m_with_21m	Macrophage,Macrophage
772	CALM1,PTPRA	lost	18m_with_21m	Macrophage,Macrophage
773	PSEN1,CD44	lost	18m_with_21m	Macrophage,Macrophage
774	LCN2,FCGR2A	lost	18m_with_21m	Macrophage,Macrophage
775	ADAM10,CD44	lost	18m_with_21m	Macrophage,Macrophage
776	APOE,LSR	lost	18m_with_21m	Macrophage,Macrophage
777	GNAI2,ADCY7	lost	18m_with_21m	Macrophage,Macrophage
778	APP,RPSA	lost	21m_with_30m	Macrophage,Macrophage
779	B2M,HFE	lost	21m_with_30m	Macrophage,Macrophage
780	RPS19,C5AR1	lost	21m_with_30m	Macrophage,Macrophage
781	APOE,SCARB1	lost	21m_with_30m	Macrophage,Macrophage
782	PSAP,SORT1	lost	21m_with_30m	Macrophage,Macrophage
783	GNAI2,C5AR1	lost	21m_with_30m	Macrophage,Macrophage
784	APOE,LDLR	lost	21m_with_30m	Macrophage,Macrophage
785	HSPA8,LDLR	lost	21m_with_30m	Macrophage,Macrophage
786	GNAI2,S1PR1	gain	1m_with_3m	Macrophage,B cell
787	HSPA8,ADRB2	gain	1m_with_3m	Macrophage,B cell
788	TGFB1,CXCR4	gain	1m_with_3m	Macrophage,B cell
789	ARPC5,ADRB2	gain	1m_with_3m	Macrophage,B cell
790	SELPLG,ITGB2	gain	1m_with_3m	Macrophage,B cell
791	TF,ADRB2	gain	1m_with_3m	Macrophage,B cell
792	ACTR2,ADRB2	gain	1m_with_3m	Macrophage,B cell
793	LPL,CD44	gain	1m_with_3m	Macrophage,B cell
794	LGALS1,PTPRC	gain	3m_with_18m	Macrophage,B cell
795	LGALS1,CD69	gain	3m_with_18m	Macrophage,B cell
796	S100A8,CD69	gain	3m_with_18m	Macrophage,B cell
797	FN1,ITGA4_ITGB7	gain	3m_with_18m	Macrophage,B cell
798	F13A1,ITGA4	gain	3m_with_18m	Macrophage,B cell
799	THBS1,CD47	gain	3m_with_18m	Macrophage,B cell
800	C3,CD81	gain	3m_with_18m	Macrophage,B cell
801	VCAN,SELL	gain	3m_with_18m	Macrophage,B cell
802	VIM,CD44	gain	18m_with_21m	Macrophage,B cell
803	LGALS1,PTPRC	gain	21m_with_30m	Macrophage,B cell
804	LGALS1,CD69	lost	1m_with_3m	Macrophage,B cell
805	THBS1,CD47	lost	1m_with_3m	Macrophage,B cell
806	FN1,ITGA4_ITGB7	lost	1m_with_3m	Macrophage,B cell
807	GNAI2,S1PR1	lost	3m_with_18m	Macrophage,B cell
808	HSPA8,ADRB2	lost	3m_with_18m	Macrophage,B cell
809	ARPC5,ADRB2	lost	3m_with_18m	Macrophage,B cell
810	MRC1,PTPRC	lost	3m_with_18m	Macrophage,B cell
811	SELPLG,ITGB2	lost	3m_with_18m	Macrophage,B cell
812	TF,ADRB2	lost	3m_with_18m	Macrophage,B cell
813	ACTR2,ADRB2	lost	3m_with_18m	Macrophage,B cell
814	LPL,CD44	lost	3m_with_18m	Macrophage,B cell
815	LGALS1,PTPRC	lost	18m_with_21m	Macrophage,B cell
816	TGFB1,CXCR4	lost	18m_with_21m	Macrophage,B cell
817	APP,RPSA	lost	21m_with_30m	Macrophage,B cell
818	COPA,CD74	lost	21m_with_30m	Macrophage,B cell
819	VIM,CD44	lost	21m_with_30m	Macrophage,B cell
820	CD52,SIGLEC10	lost	21m_with_30m	Macrophage,B cell
821	COL1A1,CD93	consensus	18m_with_21m	Fibroblast,Endothelial cell
822	APOE,SCARB1	consensus	18m_with_21m	Fibroblast,Endothelial cell
823	GNAI2,CAV1	consensus	18m_with_21m	Fibroblast,Endothelial cell
824	ANGPTL4,GPIHBP1	consensus	18m_with_21m	Fibroblast,Endothelial cell
825	C3,NRP1	consensus	18m_with_21m	Fibroblast,Endothelial cell
826	MMP2,PECAM1	consensus	18m_with_21m	Fibroblast,Endothelial cell
827	COPA,CD74	consensus	18m_with_21m	Fibroblast,Endothelial cell
828	TF,ADRB2	consensus	18m_with_21m	Fibroblast,Endothelial cell
829	ICAM1,CAV1	consensus	18m_with_21m	Fibroblast,Endothelial cell
830	COL3A1,ITGA1_ITGB1	consensus	18m_with_21m	Fibroblast,Endothelial cell
831	SPON2,ITGB1	consensus	18m_with_21m	Fibroblast,Endothelial cell
832	FGF7,NRP1	consensus	18m_with_21m	Fibroblast,Endothelial cell
833	COL1A1,ITGA1_ITGB1	consensus	18m_with_21m	Fibroblast,Endothelial cell
834	TIMP3,KDR	consensus	18m_with_21m	Fibroblast,Endothelial cell
835	CXCL12,ITGB1	consensus	18m_with_21m	Fibroblast,Endothelial cell
836	ANGPT1,TEK	consensus	18m_with_21m	Fibroblast,Endothelial cell
837	CALM2,MYLK	consensus	18m_with_21m	Fibroblast,Endothelial cell
838	COL6A2,ITGA1_ITGB1	consensus	18m_with_21m	Fibroblast,Endothelial cell
839	COL13A1,ITGA1_ITGB1	consensus	18m_with_21m	Fibroblast,Endothelial cell
840	ANGPTL2,TIE1	consensus	18m_with_21m	Fibroblast,Endothelial cell
841	COL4A1,ITGA1_ITGB1	consensus	18m_with_21m	Fibroblast,Endothelial cell
842	MFAP5,NOTCH1	consensus	18m_with_21m	Fibroblast,Endothelial cell
843	LAMB1,ITGA1	consensus	18m_with_21m	Fibroblast,Endothelial cell
844	FN1,ROBO4	consensus	18m_with_21m	Fibroblast,Endothelial cell
845	GPC3,CD81	consensus	18m_with_21m	Fibroblast,Endothelial cell
846	C4B,CR1	consensus	18m_with_21m	Fibroblast,Endothelial cell
847	COL4A2,ITGA1_ITGB1	consensus	18m_with_21m	Fibroblast,Endothelial cell
848	LAMA2,ITGA1	consensus	18m_with_21m	Fibroblast,Endothelial cell
849	ADM,GPR182	consensus	18m_with_21m	Fibroblast,Endothelial cell
850	CALM3,MYLK	consensus	18m_with_21m	Fibroblast,Endothelial cell
851	CXCL12,DPP4	consensus	18m_with_21m	Fibroblast,Endothelial cell
852	APOE,SCARB1	consensus	21m_with_30m	Fibroblast,Endothelial cell
853	COPA,CD74	consensus	21m_with_30m	Fibroblast,Endothelial cell
854	TIMP2,ITGB1	consensus	21m_with_30m	Fibroblast,Endothelial cell
855	SPON1,APP	consensus	21m_with_30m	Fibroblast,Endothelial cell
856	FGF7,NRP1	consensus	21m_with_30m	Fibroblast,Endothelial cell
857	SPON2,ITGB1	consensus	21m_with_30m	Fibroblast,Endothelial cell
858	TF,ADRB2	consensus	21m_with_30m	Fibroblast,Endothelial cell
859	FBLN1,ITGB1	consensus	21m_with_30m	Fibroblast,Endothelial cell
860	CALM2,MYLK	consensus	21m_with_30m	Fibroblast,Endothelial cell
861	COL3A1,ITGA1_ITGB1	consensus	21m_with_30m	Fibroblast,Endothelial cell
862	ANGPTL4,TIE1	consensus	21m_with_30m	Fibroblast,Endothelial cell
863	ANGPT1,ITGB1	consensus	21m_with_30m	Fibroblast,Endothelial cell
864	ANGPTL2,TIE1	consensus	21m_with_30m	Fibroblast,Endothelial cell
865	GPC3,CD81	consensus	21m_with_30m	Fibroblast,Endothelial cell
866	FN1,PLAUR	consensus	21m_with_30m	Fibroblast,Endothelial cell
867	ANGPT1,TEK	consensus	21m_with_30m	Fibroblast,Endothelial cell
868	TF,HFE	consensus	21m_with_30m	Fibroblast,Endothelial cell
869	FN1,ROBO4	consensus	21m_with_30m	Fibroblast,Endothelial cell
870	FN1,DPP4	consensus	21m_with_30m	Fibroblast,Endothelial cell
871	LAMC1,ITGA1	consensus	21m_with_30m	Fibroblast,Endothelial cell
872	COL4A1,ITGA1_ITGB1	consensus	21m_with_30m	Fibroblast,Endothelial cell
873	FGF7,FGFR3	consensus	21m_with_30m	Fibroblast,Endothelial cell
874	LAMB1,ITGA1	consensus	21m_with_30m	Fibroblast,Endothelial cell
875	LAMA2,ITGA1	consensus	21m_with_30m	Fibroblast,Endothelial cell
876	COL4A2,ITGA1_ITGB1	consensus	21m_with_30m	Fibroblast,Endothelial cell
877	S100A8,CD36	gain	3m_with_18m	Fibroblast,Endothelial cell
878	ADM,RAMP2	gain	3m_with_18m	Fibroblast,Endothelial cell
879	ADM,CALCRL	gain	3m_with_18m	Fibroblast,Endothelial cell
880	ADM,ADRB2	gain	3m_with_18m	Fibroblast,Endothelial cell
881	FAM3C,LAMP1	gain	3m_with_18m	Fibroblast,Endothelial cell
882	COL1A2,ITGA3_ITGB1	lost	3m_with_18m	Fibroblast,Endothelial cell
883	VEGFA,NRP1	lost	3m_with_18m	Fibroblast,Endothelial cell
884	COL1A1,ITGA3_ITGB1	lost	3m_with_18m	Fibroblast,Endothelial cell
885	TIMP2,ITGA3	lost	3m_with_18m	Fibroblast,Endothelial cell
886	VEGFA,ITGB1	lost	3m_with_18m	Fibroblast,Endothelial cell
887	LPL,GPIHBP1	lost	3m_with_18m	Fibroblast,Endothelial cell
888	COL6A1,ITGA3_ITGB1	lost	3m_with_18m	Fibroblast,Endothelial cell
889	YBX1,NOTCH1	lost	3m_with_18m	Fibroblast,Endothelial cell
890	GRN,TNFRSF1A	lost	3m_with_18m	Fibroblast,Endothelial cell
891	CLEC11A,ITGB1	lost	3m_with_18m	Fibroblast,Endothelial cell
892	CALR,ITGA3	lost	3m_with_18m	Fibroblast,Endothelial cell
893	CALR,SCARF1	lost	3m_with_18m	Fibroblast,Endothelial cell
894	CALM1,FAS	lost	18m_with_21m	Fibroblast,Endothelial cell
895	ACTR2,ADRB2	lost	18m_with_21m	Fibroblast,Endothelial cell
896	FAM3C,LAMP1	lost	18m_with_21m	Fibroblast,Endothelial cell
897	SLIT2,APP	lost	18m_with_21m	Fibroblast,Endothelial cell
898	COL6A1,ITGA6	lost	18m_with_21m	Fibroblast,Endothelial cell
899	HSPG2,ITGB1	lost	18m_with_21m	Fibroblast,Endothelial cell
900	ADAM9,ITGB1	lost	18m_with_21m	Fibroblast,Endothelial cell
901	ICAM1,CAV1	lost	21m_with_30m	Fibroblast,Endothelial cell
902	S100A8,CD36	lost	21m_with_30m	Fibroblast,Endothelial cell
903	LGALS3,ENG	lost	21m_with_30m	Fibroblast,Endothelial cell
904	SFTPA2,CD93	lost	21m_with_30m	Fibroblast,Endothelial cell
905	GRN,TNFRSF1A	lost	21m_with_30m	Fibroblast,Endothelial cell
906	COL1A2,ITGA3_ITGB1	lost	21m_with_30m	Fibroblast,Endothelial cell
907	TIMP2,ITGA3	lost	21m_with_30m	Fibroblast,Endothelial cell
908	CALR,ITGA3	lost	21m_with_30m	Fibroblast,Endothelial cell
909	FN1,CD79A	consensus	1m_with_3m	Fibroblast,B cell
910	COL6A1,CD44	consensus	1m_with_3m	Fibroblast,B cell
911	TIMP3,CD44	consensus	1m_with_3m	Fibroblast,B cell
912	TIMP2,CD44	consensus	1m_with_3m	Fibroblast,B cell
913	MDK,NCL	consensus	1m_with_3m	Fibroblast,B cell
914	APP,LRP10	consensus	1m_with_3m	Fibroblast,B cell
915	C3,CD19	consensus	1m_with_3m	Fibroblast,B cell
916	CD34,SELL	consensus	1m_with_3m	Fibroblast,B cell
917	SPON2,ITGB2	consensus	1m_with_3m	Fibroblast,B cell
918	THBS1,ITGA4	consensus	1m_with_3m	Fibroblast,B cell
919	MDK,NOTCH2	consensus	1m_with_3m	Fibroblast,B cell
920	SPON2,ITGA4	consensus	1m_with_3m	Fibroblast,B cell
921	TNFSF13B,TNFRSF13C	consensus	1m_with_3m	Fibroblast,B cell
922	C3,CR1	consensus	1m_with_3m	Fibroblast,B cell
923	CXCL14,CXCR4	gain	1m_with_3m	Fibroblast,B cell
924	GNAS,ADRB2	gain	1m_with_3m	Fibroblast,B cell
925	FN1,CD44	gain	1m_with_3m	Fibroblast,B cell
926	LGALS1,CD69	gain	3m_with_18m	Fibroblast,B cell
927	C3,CD81	gain	3m_with_18m	Fibroblast,B cell
928	CCN1,SDC4	gain	3m_with_18m	Fibroblast,B cell
929	CCN1,ITGB2	gain	18m_with_21m	Fibroblast,B cell
930	VIM,CD44	gain	18m_with_21m	Fibroblast,B cell
931	TIMP2,CD44	gain	18m_with_21m	Fibroblast,B cell
932	TIMP2,ITGB1	gain	18m_with_21m	Fibroblast,B cell
933	LAMB2,RPSA	gain	21m_with_30m	Fibroblast,B cell
934	LGALS1,CD69	lost	1m_with_3m	Fibroblast,B cell
935	TIMP2,ITGB1	lost	1m_with_3m	Fibroblast,B cell
936	CCN1,SDC4	lost	1m_with_3m	Fibroblast,B cell
937	TIMP2,CD44	lost	3m_with_18m	Fibroblast,B cell
938	CCN1,ITGB2	lost	3m_with_18m	Fibroblast,B cell
939	GNAS,ADRB2	lost	3m_with_18m	Fibroblast,B cell
940	LAMB2,RPSA	lost	18m_with_21m	Fibroblast,B cell
941	LGALS1,PTPRC	lost	21m_with_30m	Fibroblast,B cell
942	VIM,CD44	lost	21m_with_30m	Fibroblast,B cell
943	CCN1,SDC4	lost	21m_with_30m	Fibroblast,B cell
944	LGALS1,CD69	lost	21m_with_30m	Fibroblast,B cell
945	CALR,LRP1	consensus	1m_with_3m	Endothelial cell,Fibroblast
946	COL4A1,CD47	consensus	1m_with_3m	Endothelial cell,Fibroblast
947	HSP90B1,LRP1	consensus	1m_with_3m	Endothelial cell,Fibroblast
948	TGFB1,ITGB1	consensus	1m_with_3m	Endothelial cell,Fibroblast
949	COL4A2,ITGB5	consensus	1m_with_3m	Endothelial cell,Fibroblast
950	COL4A1,CD44	consensus	1m_with_3m	Endothelial cell,Fibroblast
951	LPL,LRP1	consensus	1m_with_3m	Endothelial cell,Fibroblast
952	CALM3,MYLK	consensus	1m_with_3m	Endothelial cell,Fibroblast
953	COL4A2,CD44	consensus	1m_with_3m	Endothelial cell,Fibroblast
954	TGM2,SDC4	consensus	1m_with_3m	Endothelial cell,Fibroblast
955	ADAM15,ITGB1	consensus	1m_with_3m	Endothelial cell,Fibroblast
956	CALR,LRP1	consensus	18m_with_21m	Endothelial cell,Fibroblast
957	CXCL12,ITGB1	consensus	18m_with_21m	Endothelial cell,Fibroblast
958	ADAM15,ITGB1	consensus	18m_with_21m	Endothelial cell,Fibroblast
959	LPL,LRP1	consensus	18m_with_21m	Endothelial cell,Fibroblast
960	FAM3C,LAMP1	consensus	18m_with_21m	Endothelial cell,Fibroblast
961	PLAT,LRP1	consensus	18m_with_21m	Endothelial cell,Fibroblast
962	APP,LRP10	consensus	18m_with_21m	Endothelial cell,Fibroblast
963	LGALS3BP,ITGB1	consensus	18m_with_21m	Endothelial cell,Fibroblast
964	SPARC,FGFR1	consensus	18m_with_21m	Endothelial cell,Fibroblast
965	VEGFA,ITGB1	consensus	18m_with_21m	Endothelial cell,Fibroblast
966	PDGFB,LRP1	consensus	18m_with_21m	Endothelial cell,Fibroblast
967	TGFB1,SDC2	consensus	18m_with_21m	Endothelial cell,Fibroblast
968	GRN,TNFRSF1A	consensus	18m_with_21m	Endothelial cell,Fibroblast
969	CXCL12,ITGB1	consensus	21m_with_30m	Endothelial cell,Fibroblast
970	APP,LRP10	consensus	21m_with_30m	Endothelial cell,Fibroblast
971	COL4A1,CD47	consensus	21m_with_30m	Endothelial cell,Fibroblast
972	CXCL12,SDC4	consensus	21m_with_30m	Endothelial cell,Fibroblast
973	SPARC,FGFR1	consensus	21m_with_30m	Endothelial cell,Fibroblast
974	SEMA3F,NRP1	consensus	21m_with_30m	Endothelial cell,Fibroblast
975	TGM2,SDC4	consensus	21m_with_30m	Endothelial cell,Fibroblast
976	EDN1,EDNRA	consensus	21m_with_30m	Endothelial cell,Fibroblast
977	LGALS3BP,ITGB1	consensus	21m_with_30m	Endothelial cell,Fibroblast
978	VEGFC,ITGB1	consensus	21m_with_30m	Endothelial cell,Fibroblast
979	VEGFA,ITGB1	consensus	21m_with_30m	Endothelial cell,Fibroblast
980	PSAP,LRP1	gain	1m_with_3m	Endothelial cell,Fibroblast
981	VWF,LRP1	gain	1m_with_3m	Endothelial cell,Fibroblast
982	PSAP,SORT1	gain	1m_with_3m	Endothelial cell,Fibroblast
983	GNAI2,CAV1	gain	21m_with_30m	Endothelial cell,Fibroblast
984	PLTP,ABCA1	gain	21m_with_30m	Endothelial cell,Fibroblast
985	GNAI2,IGF1R	gain	21m_with_30m	Endothelial cell,Fibroblast
986	APP,VLDLR	gain	21m_with_30m	Endothelial cell,Fibroblast
987	GNAI2,CAV1	lost	3m_with_18m	Endothelial cell,Fibroblast
988	CALM1,FAS	lost	3m_with_18m	Endothelial cell,Fibroblast
989	PSAP,SORT1	lost	3m_with_18m	Endothelial cell,Fibroblast
990	APP,RPSA	lost	18m_with_21m	Endothelial cell,Fibroblast
991	TGFB1,ITGB1	lost	18m_with_21m	Endothelial cell,Fibroblast
992	GNAI2,S1PR3	lost	18m_with_21m	Endothelial cell,Fibroblast
993	APP,VLDLR	lost	18m_with_21m	Endothelial cell,Fibroblast
994	APP,NOTCH2	lost	18m_with_21m	Endothelial cell,Fibroblast
995	CD47,SIRPA	consensus	1m_with_3m	Macrophage,Alveolar cells type 2
996	LPL,CD44	consensus	1m_with_3m	Macrophage,Alveolar cells type 2
997	ARPC5,ADRB2	consensus	1m_with_3m	Macrophage,Alveolar cells type 2
998	MRC1,PTPRC	consensus	1m_with_3m	Macrophage,Alveolar cells type 2
999	FN1,CD44	consensus	1m_with_3m	Macrophage,Alveolar cells type 2
1000	PTPN6,CD300LF	consensus	1m_with_3m	Macrophage,Alveolar cells type 2
1001	CALM1,FAS	consensus	1m_with_3m	Macrophage,Alveolar cells type 2
1002	TGFB1,CXCR4	consensus	1m_with_3m	Macrophage,Alveolar cells type 2
1003	FN1,C5AR1	consensus	1m_with_3m	Macrophage,Alveolar cells type 2
1004	APOE,SORL1	consensus	1m_with_3m	Macrophage,Alveolar cells type 2
1005	ACTR2,ADRB2	consensus	1m_with_3m	Macrophage,Alveolar cells type 2
1006	SELPLG,ITGB2	consensus	1m_with_3m	Macrophage,Alveolar cells type 2
1007	SELPLG,SELL	consensus	1m_with_3m	Macrophage,Alveolar cells type 2
1008	HP,ITGAM	consensus	1m_with_3m	Macrophage,Alveolar cells type 2
1009	FN1,PLAUR	consensus	1m_with_3m	Macrophage,Alveolar cells type 2
1010	PGLYRP1,TREM1	consensus	1m_with_3m	Macrophage,Alveolar cells type 2
1011	PTPN6,CLEC12A	consensus	1m_with_3m	Macrophage,Alveolar cells type 2
1012	F11R,ITGAL_ITGB2	consensus	1m_with_3m	Macrophage,Alveolar cells type 2
1013	TGFB1,CXCR4	consensus	3m_with_18m	Macrophage,Alveolar cells type 2
1014	APOE,SORL1	consensus	3m_with_18m	Macrophage,Alveolar cells type 2
1015	LPL,CD44	consensus	3m_with_18m	Macrophage,Alveolar cells type 2
1016	SELPLG,ITGB2	consensus	3m_with_18m	Macrophage,Alveolar cells type 2
1017	FN1,CD44	consensus	3m_with_18m	Macrophage,Alveolar cells type 2
1018	FN1,C5AR1	consensus	3m_with_18m	Macrophage,Alveolar cells type 2
1019	HP,ITGB2	consensus	3m_with_18m	Macrophage,Alveolar cells type 2
1020	TF,ADRB2	consensus	3m_with_18m	Macrophage,Alveolar cells type 2
1021	S100A8,ITGB2	consensus	3m_with_18m	Macrophage,Alveolar cells type 2
1022	FN1,PLAUR	consensus	3m_with_18m	Macrophage,Alveolar cells type 2
1023	HP,ITGAM	consensus	3m_with_18m	Macrophage,Alveolar cells type 2
1024	C3,IFITM1	consensus	3m_with_18m	Macrophage,Alveolar cells type 2
1025	FN1,CD44	consensus	18m_with_21m	Macrophage,Alveolar cells type 2
1026	FN1,C5AR1	consensus	18m_with_21m	Macrophage,Alveolar cells type 2
1027	CALM1,FAS	consensus	18m_with_21m	Macrophage,Alveolar cells type 2
1028	C3,IFITM1	consensus	18m_with_21m	Macrophage,Alveolar cells type 2
1029	HP,ITGAM	consensus	18m_with_21m	Macrophage,Alveolar cells type 2
1030	S100A8,ITGB2	consensus	18m_with_21m	Macrophage,Alveolar cells type 2
1031	APOE,SORL1	consensus	18m_with_21m	Macrophage,Alveolar cells type 2
1032	FN1,PLAUR	consensus	18m_with_21m	Macrophage,Alveolar cells type 2
1033	SELPLG,ITGB2	consensus	18m_with_21m	Macrophage,Alveolar cells type 2
1034	TGFB1,CXCR4	consensus	18m_with_21m	Macrophage,Alveolar cells type 2
1035	F10,ITGAM	consensus	18m_with_21m	Macrophage,Alveolar cells type 2
1036	PGLYRP1,TREM1	consensus	18m_with_21m	Macrophage,Alveolar cells type 2
1037	TF,ADRB2	consensus	18m_with_21m	Macrophage,Alveolar cells type 2
1038	IL16,CD9	consensus	18m_with_21m	Macrophage,Alveolar cells type 2
1039	BST2,LILRA4	consensus	18m_with_21m	Macrophage,Alveolar cells type 2
1040	GNAI2,FPR1	gain	3m_with_18m	Macrophage,Alveolar cells type 2
1041	GNAS,ADRB2	gain	3m_with_18m	Macrophage,Alveolar cells type 2
1042	VCAN,CD44	gain	3m_with_18m	Macrophage,Alveolar cells type 2
1043	ANXA1,FPR1	gain	3m_with_18m	Macrophage,Alveolar cells type 2
1044	LCN2,FCGR2A	gain	3m_with_18m	Macrophage,Alveolar cells type 2
1045	PSEN1,CD44	gain	3m_with_18m	Macrophage,Alveolar cells type 2
1046	GNAS,ADRB2	lost	18m_with_21m	Macrophage,Alveolar cells type 2
1047	VCAN,CD44	lost	18m_with_21m	Macrophage,Alveolar cells type 2
1048	GNAI2,IGF1R	lost	18m_with_21m	Macrophage,Alveolar cells type 2
1049	VCAN,SELL	lost	18m_with_21m	Macrophage,Alveolar cells type 2
1050	ADAM10,CD44	lost	18m_with_21m	Macrophage,Alveolar cells type 2
1051	LCN2,FCGR2A	lost	18m_with_21m	Macrophage,Alveolar cells type 2
1052	SLPI,PLSCR1	lost	18m_with_21m	Macrophage,Alveolar cells type 2
1053	HSP90B1,TLR2	lost	18m_with_21m	Macrophage,Alveolar cells type 2
1054	GPI,AMFR	lost	18m_with_21m	Macrophage,Alveolar cells type 2
1055	PSEN1,CD44	lost	18m_with_21m	Macrophage,Alveolar cells type 2
1056	SELPLG,ITGB2	lost	21m_with_30m	Macrophage,Alveolar cells type 2
1057	CALM1,FAS	lost	21m_with_30m	Macrophage,Alveolar cells type 2
1058	SIRPG,CD47	lost	21m_with_30m	Macrophage,Alveolar cells type 2
1059	SIRPA,CD47	lost	21m_with_30m	Macrophage,Alveolar cells type 2
1060	TF,ADRB2	lost	21m_with_30m	Macrophage,Alveolar cells type 2
1061	LPL,CD44	lost	21m_with_30m	Macrophage,Alveolar cells type 2
1062	PTPN6,CLEC12A	lost	21m_with_30m	Macrophage,Alveolar cells type 2
1063	IL16,CD9	lost	21m_with_30m	Macrophage,Alveolar cells type 2
1064	TIMP2,CD44	lost	21m_with_30m	Macrophage,Alveolar cells type 2
1065	COL4A1,CD47	consensus	21m_with_30m	Endothelial cell,T cell
1066	TIMP2,CD44	consensus	21m_with_30m	Endothelial cell,T cell
1067	ICAM1,IL2RG	consensus	21m_with_30m	Endothelial cell,T cell
1068	TIMP3,CD44	consensus	21m_with_30m	Endothelial cell,T cell
1069	VWF,ITGA4	consensus	21m_with_30m	Endothelial cell,T cell
1070	CXCL12,ITGA4	consensus	21m_with_30m	Endothelial cell,T cell
1071	CD34,SELL	consensus	21m_with_30m	Endothelial cell,T cell
1072	TGM2,ITGA4	consensus	21m_with_30m	Endothelial cell,T cell
1073	APP,CD74	gain	1m_with_3m	Endothelial cell,T cell
1074	HLA-DQB1,CD4	gain	1m_with_3m	Endothelial cell,T cell
1075	HLA-E,KLRK1	gain	3m_with_18m	Endothelial cell,T cell
1076	HLA-E,KLRC1_KLRD1	gain	3m_with_18m	Endothelial cell,T cell
1077	B2M,KLRC1	gain	3m_with_18m	Endothelial cell,T cell
1078	HLA-E,KLRC2_KLRD1	gain	3m_with_18m	Endothelial cell,T cell
1079	HLA-E,KLRC3_KLRD1	gain	3m_with_18m	Endothelial cell,T cell
1080	B2M,KLRC2	gain	3m_with_18m	Endothelial cell,T cell
1081	GNAS,ADRB2	consensus	1m_with_3m	Fibroblast,Alveolar cells type 2
1082	MFAP5,NOTCH1	consensus	1m_with_3m	Fibroblast,Alveolar cells type 2
1083	CIRBP,TREM1	consensus	1m_with_3m	Fibroblast,Alveolar cells type 2
1084	SPON2,ITGB2	consensus	1m_with_3m	Fibroblast,Alveolar cells type 2
1085	CXCL12,CXCR4	consensus	1m_with_3m	Fibroblast,Alveolar cells type 2
1086	GPC3,IGF1R	consensus	1m_with_3m	Fibroblast,Alveolar cells type 2
1087	CCN1,ITGB2	consensus	18m_with_21m	Fibroblast,Alveolar cells type 2
1088	C3,IFITM1	consensus	18m_with_21m	Fibroblast,Alveolar cells type 2
1089	CCN1,ITGAM	consensus	18m_with_21m	Fibroblast,Alveolar cells type 2
1090	CXCL14,CXCR4	consensus	18m_with_21m	Fibroblast,Alveolar cells type 2
1091	SPON2,ITGB2	consensus	18m_with_21m	Fibroblast,Alveolar cells type 2
1092	FN1,PLAUR	consensus	18m_with_21m	Fibroblast,Alveolar cells type 2
1093	APP,NOTCH2	consensus	18m_with_21m	Fibroblast,Alveolar cells type 2
1094	CIRBP,TREM1	consensus	18m_with_21m	Fibroblast,Alveolar cells type 2
1095	ADM,MRGPRX2	consensus	18m_with_21m	Fibroblast,Alveolar cells type 2
1096	PLAT,ITGAM	consensus	18m_with_21m	Fibroblast,Alveolar cells type 2
1097	BST2,LILRA4	consensus	18m_with_21m	Fibroblast,Alveolar cells type 2
1098	ANGPTL2,LILRB3	consensus	18m_with_21m	Fibroblast,Alveolar cells type 2
1099	CXCL12,CXCR4	consensus	18m_with_21m	Fibroblast,Alveolar cells type 2
1100	CD47,SIRPG	gain	1m_with_3m	Fibroblast,Alveolar cells type 2
1101	CD47,SIRPA	gain	1m_with_3m	Fibroblast,Alveolar cells type 2
1102	VEGFA,SIRPA	gain	1m_with_3m	Fibroblast,Alveolar cells type 2
1103	VEGFA,CD44	gain	1m_with_3m	Fibroblast,Alveolar cells type 2
1104	COL14A1,CD44	gain	1m_with_3m	Fibroblast,Alveolar cells type 2
1105	LPL,CD44	gain	1m_with_3m	Fibroblast,Alveolar cells type 2
1106	MIF,CD44_CD74	consensus	1m_with_3m	T cell,Macrophage
1107	CD47,SIRPG	consensus	18m_with_21m	T cell,Macrophage
1108	MIF,CD44_CD74	consensus	18m_with_21m	T cell,Macrophage
1109	SELPLG,ITGB2	consensus	18m_with_21m	T cell,Macrophage
1110	THY1,ITGAM_ITGB2	consensus	18m_with_21m	T cell,Macrophage
1111	LTB,TNFRSF1A	consensus	18m_with_21m	T cell,Macrophage
1112	HSP90B1,LRP1	consensus	18m_with_21m	T cell,Macrophage
1113	MIF,CD74_CXCR4	consensus	18m_with_21m	T cell,Macrophage
1114	CD47,SIRPA	consensus	21m_with_30m	T cell,Macrophage
1115	CD47,SIRPG	consensus	21m_with_30m	T cell,Macrophage
1116	MIF,CD44_CD74	consensus	21m_with_30m	T cell,Macrophage
1117	LTB,TNFRSF1A	consensus	21m_with_30m	T cell,Macrophage
1118	THY1,ITGAM_ITGB2	consensus	21m_with_30m	T cell,Macrophage
1119	VIM,CD44	gain	1m_with_3m	T cell,Macrophage
1120	S100A8,ITGB2	gain	1m_with_3m	T cell,Macrophage
1121	ARPC5,ADRB2	gain	1m_with_3m	T cell,Macrophage
1122	GNAI2,C5AR1	gain	1m_with_3m	T cell,Macrophage
1123	HSPA8,LDLR	gain	1m_with_3m	T cell,Macrophage
1124	ICAM2,ITGAL_ITGB2	gain	1m_with_3m	T cell,Macrophage
1125	LGALS1,PTPRC	gain	3m_with_18m	T cell,Macrophage
1126	LGALS1,ITGB1	gain	3m_with_18m	T cell,Macrophage
1127	SELPLG,SELL	gain	3m_with_18m	T cell,Macrophage
1128	VIM,CD44	gain	18m_with_21m	T cell,Macrophage
1129	THY1,ITGAX_ITGB2	gain	18m_with_21m	T cell,Macrophage
1130	SELPLG,SELL	gain	21m_with_30m	T cell,Macrophage
1131	VIM,CD44	lost	3m_with_18m	T cell,Macrophage
1132	HSPA8,ADRB2	lost	3m_with_18m	T cell,Macrophage
1133	THY1,ITGAX_ITGB2	lost	3m_with_18m	T cell,Macrophage
1134	FAM3C,LAMP1	lost	3m_with_18m	T cell,Macrophage
1135	S100A8,ITGB2	lost	3m_with_18m	T cell,Macrophage
1136	IL16,CD9	lost	3m_with_18m	T cell,Macrophage
1137	ARPC5,ADRB2	lost	3m_with_18m	T cell,Macrophage
1138	GNAI2,C5AR1	lost	3m_with_18m	T cell,Macrophage
1139	ICAM2,ITGAL_ITGB2	lost	3m_with_18m	T cell,Macrophage
1140	LGALS1,PTPRC	lost	21m_with_30m	T cell,Macrophage
1141	VIM,CD44	lost	21m_with_30m	T cell,Macrophage
1142	B2M,HFE	lost	21m_with_30m	T cell,Macrophage
1143	LGALS1,ITGB1	lost	21m_with_30m	T cell,Macrophage
1144	RPS19,C5AR1	lost	21m_with_30m	T cell,Macrophage
1145	HSPA8,LDLR	lost	21m_with_30m	T cell,Macrophage
1146	B2M,KLRC1	consensus	1m_with_3m	NK cell,NK cell
1147	HLA-E,KLRK1	consensus	1m_with_3m	NK cell,NK cell
1148	HLA-E,KLRC3_KLRD1	consensus	1m_with_3m	NK cell,NK cell
1149	HLA-E,KLRC3_KLRD1	consensus	3m_with_18m	NK cell,NK cell
1150	HLA-E,KLRC1_KLRD1	consensus	3m_with_18m	NK cell,NK cell
1151	B2M,KLRC1	consensus	3m_with_18m	NK cell,NK cell
1152	B2M,KLRC2	consensus	3m_with_18m	NK cell,NK cell
1153	CCL3,CCR5	consensus	3m_with_18m	NK cell,NK cell
1154	B2M,KLRC2	consensus	18m_with_21m	NK cell,NK cell
1155	HLA-E,KLRC2_KLRD1	consensus	18m_with_21m	NK cell,NK cell
1156	HLA-E,KLRC1_KLRD1	consensus	18m_with_21m	NK cell,NK cell
1157	SELPLG,ITGAM	consensus	18m_with_21m	NK cell,NK cell
1158	CD48,CD2	consensus	18m_with_21m	NK cell,NK cell
1159	GNAI2,S1PR5	consensus	18m_with_21m	NK cell,NK cell
1160	CCL4,CCR5	consensus	18m_with_21m	NK cell,NK cell
1161	ARF6,SMAP1	consensus	18m_with_21m	NK cell,NK cell
1162	THY1,ITGAM_ITGB2	consensus	18m_with_21m	NK cell,NK cell
1163	CCL3,CCR5	consensus	18m_with_21m	NK cell,NK cell
1164	THY1,ITGAX_ITGB2	consensus	18m_with_21m	NK cell,NK cell
1165	IL16,CCR5	consensus	18m_with_21m	NK cell,NK cell
1166	SELPLG,ITGAM	gain	1m_with_3m	NK cell,NK cell
1167	GNAI2,S1PR5	gain	1m_with_3m	NK cell,NK cell
1168	GNAI2,S1PR4	gain	1m_with_3m	NK cell,NK cell
1169	GNAI2,CCR5	gain	1m_with_3m	NK cell,NK cell
1170	GNAI2,S1PR4	lost	3m_with_18m	NK cell,NK cell
1171	GNAI2,CCR5	lost	3m_with_18m	NK cell,NK cell
1172	IL16,CD9	lost	3m_with_18m	NK cell,NK cell
1173	TGFB1,ITGB1	lost	3m_with_18m	NK cell,NK cell
1174	HSPA8,ADRB2	consensus	18m_with_21m	NK cell,Endothelial cell
1175	GNAI2,CAV1	consensus	18m_with_21m	NK cell,Endothelial cell
1176	GNAS,ADRB2	consensus	18m_with_21m	NK cell,Endothelial cell
1177	S100A8,CD36	consensus	18m_with_21m	NK cell,Endothelial cell
1178	ARPC5,ADRB2	consensus	18m_with_21m	NK cell,Endothelial cell
1179	TGFB1,CAV1	consensus	18m_with_21m	NK cell,Endothelial cell
1180	IL16,CD9	consensus	18m_with_21m	NK cell,Endothelial cell
1181	ACTR2,ADRB2	consensus	18m_with_21m	NK cell,Endothelial cell
1182	FASLG,FAS	consensus	18m_with_21m	NK cell,Endothelial cell
1183	FASLG,TNFRSF1A	consensus	18m_with_21m	NK cell,Endothelial cell
1184	S100A8,CD36	gain	3m_with_18m	NK cell,Endothelial cell
1185	LGALS3,ENG	gain	3m_with_18m	NK cell,Endothelial cell
1186	CALM1,MYLK	gain	3m_with_18m	NK cell,Endothelial cell
1187	CALM2,MYLK	gain	3m_with_18m	NK cell,Endothelial cell
1188	GNAI2,EDNRB	lost	1m_with_3m	NK cell,Endothelial cell
1189	S100A8,CD36	lost	1m_with_3m	NK cell,Endothelial cell
1190	CALM1,MYLK	lost	1m_with_3m	NK cell,Endothelial cell
1191	CALM2,MYLK	lost	1m_with_3m	NK cell,Endothelial cell
1192	LGALS3,ENG	lost	1m_with_3m	NK cell,Endothelial cell
1193	IL1B,ADRB2	consensus	3m_with_18m	Alveolar cells type 2,Alveolar cells type 2
1194	PTPN6,CD300LF	consensus	3m_with_18m	Alveolar cells type 2,Alveolar cells type 2
1195	LCN2,FCGR2A	consensus	3m_with_18m	Alveolar cells type 2,Alveolar cells type 2
1196	GNAI2,IGF1R	consensus	3m_with_18m	Alveolar cells type 2,Alveolar cells type 2
1197	ARPC5,ADRB2	consensus	3m_with_18m	Alveolar cells type 2,Alveolar cells type 2
1198	LCN2,FCGR2A	consensus	18m_with_21m	Alveolar cells type 2,Alveolar cells type 2
1199	VASP,CXCR2	consensus	18m_with_21m	Alveolar cells type 2,Alveolar cells type 2
1200	IL1B,ADRB2	consensus	18m_with_21m	Alveolar cells type 2,Alveolar cells type 2
1201	PGLYRP1,TREM1	consensus	18m_with_21m	Alveolar cells type 2,Alveolar cells type 2
1202	ANXA1,FPR1	consensus	18m_with_21m	Alveolar cells type 2,Alveolar cells type 2
1203	TIMP2,CD44	consensus	18m_with_21m	Alveolar cells type 2,Alveolar cells type 2
1204	MMP9,ITGAM	consensus	18m_with_21m	Alveolar cells type 2,Alveolar cells type 2
1205	GNAI2,FPR1	consensus	18m_with_21m	Alveolar cells type 2,Alveolar cells type 2
1206	APP,FPR2	consensus	18m_with_21m	Alveolar cells type 2,Alveolar cells type 2
1207	IL1B,ADRB2	consensus	21m_with_30m	Alveolar cells type 2,Alveolar cells type 2
1208	PGLYRP1,TREM1	consensus	21m_with_30m	Alveolar cells type 2,Alveolar cells type 2
1209	LCN2,FCGR2A	consensus	21m_with_30m	Alveolar cells type 2,Alveolar cells type 2
1210	HP,ITGAM	consensus	21m_with_30m	Alveolar cells type 2,Alveolar cells type 2
1211	SELPLG,ITGB2	consensus	21m_with_30m	Alveolar cells type 2,Alveolar cells type 2
1212	SELPLG,SELL	consensus	21m_with_30m	Alveolar cells type 2,Alveolar cells type 2
1213	MMP9,ITGAM	consensus	21m_with_30m	Alveolar cells type 2,Alveolar cells type 2
1214	ANXA1,FPR1	consensus	21m_with_30m	Alveolar cells type 2,Alveolar cells type 2
1215	TIMP2,CD44	consensus	21m_with_30m	Alveolar cells type 2,Alveolar cells type 2
1216	SIRPA,CD47	gain	1m_with_3m	Alveolar cells type 2,Alveolar cells type 2
1217	SIRPG,CD47	gain	1m_with_3m	Alveolar cells type 2,Alveolar cells type 2
1218	CD47,SIRPA	gain	1m_with_3m	Alveolar cells type 2,Alveolar cells type 2
1219	CD47,SIRPG	gain	1m_with_3m	Alveolar cells type 2,Alveolar cells type 2
1220	CALM1,FAS	gain	1m_with_3m	Alveolar cells type 2,Alveolar cells type 2
1221	TGFB1,CXCR4	gain	1m_with_3m	Alveolar cells type 2,Alveolar cells type 2
1222	VIM,CD44	gain	3m_with_18m	Alveolar cells type 2,Alveolar cells type 2
1223	TIMP2,CD44	gain	3m_with_18m	Alveolar cells type 2,Alveolar cells type 2
1224	CD14,ITGB2	gain	3m_with_18m	Alveolar cells type 2,Alveolar cells type 2
1225	ANXA1,FPR1	gain	3m_with_18m	Alveolar cells type 2,Alveolar cells type 2
1226	GNAI2,FPR1	gain	3m_with_18m	Alveolar cells type 2,Alveolar cells type 2
1227	SLPI,PLSCR1	gain	3m_with_18m	Alveolar cells type 2,Alveolar cells type 2
1228	IL1B,IL1R2_IL1RAP	gain	3m_with_18m	Alveolar cells type 2,Alveolar cells type 2
1229	VIM,CD44	lost	18m_with_21m	Alveolar cells type 2,Alveolar cells type 2
1230	CD47,SIRPA	lost	18m_with_21m	Alveolar cells type 2,Alveolar cells type 2
1231	CD47,SIRPG	lost	18m_with_21m	Alveolar cells type 2,Alveolar cells type 2
1232	SIRPA,CD47	lost	18m_with_21m	Alveolar cells type 2,Alveolar cells type 2
1233	SIRPG,CD47	lost	18m_with_21m	Alveolar cells type 2,Alveolar cells type 2
1234	SLPI,PLSCR1	lost	18m_with_21m	Alveolar cells type 2,Alveolar cells type 2
1235	IL1B,IL1R2_IL1RAP	lost	18m_with_21m	Alveolar cells type 2,Alveolar cells type 2
1236	GNAI2,IGF1R	lost	18m_with_21m	Alveolar cells type 2,Alveolar cells type 2
1237	SIRPG,CD47	gain	1m_with_3m	Alveolar cells type 2,Fibroblast
1238	SIRPA,CD47	gain	1m_with_3m	Alveolar cells type 2,Fibroblast
1239	SLPI,PLSCR4	gain	1m_with_3m	Alveolar cells type 2,Fibroblast
1240	CD14,ITGB1	gain	3m_with_18m	Alveolar cells type 2,Fibroblast
1241	PSAP,LRP1	gain	3m_with_18m	Alveolar cells type 2,Fibroblast
1242	TIMP2,ITGB1	gain	3m_with_18m	Alveolar cells type 2,Fibroblast
1243	SLPI,PLSCR1	gain	3m_with_18m	Alveolar cells type 2,Fibroblast
1244	OSM,IL6ST_LIFR	gain	3m_with_18m	Alveolar cells type 2,Fibroblast
1245	IL1B,ADRB2	gain	18m_with_21m	Alveolar cells type 2,Fibroblast
1246	LTF,LRP1	gain	21m_with_30m	Alveolar cells type 2,Fibroblast
1247	TIMP2,ITGB1	gain	21m_with_30m	Alveolar cells type 2,Fibroblast
1248	OSM,IL6ST_LIFR	gain	21m_with_30m	Alveolar cells type 2,Fibroblast
1249	OSM,IL6ST_OSMR	gain	21m_with_30m	Alveolar cells type 2,Fibroblast
1250	CAMP,IGF1R	gain	21m_with_30m	Alveolar cells type 2,Fibroblast
1251	PSAP,LRP1	lost	1m_with_3m	Alveolar cells type 2,Fibroblast
1252	IL1B,ADRB2	lost	1m_with_3m	Alveolar cells type 2,Fibroblast
1253	GNAI2,CAV1	lost	3m_with_18m	Alveolar cells type 2,Fibroblast
1254	MMP9,CD44	lost	3m_with_18m	Alveolar cells type 2,Fibroblast
1255	TIMP2,ITGB1	lost	18m_with_21m	Alveolar cells type 2,Fibroblast
1256	OSM,IL6ST_OSMR	lost	18m_with_21m	Alveolar cells type 2,Fibroblast
1257	GNAI2,S1PR3	lost	18m_with_21m	Alveolar cells type 2,Fibroblast
1258	APOE,LRP1	lost	18m_with_21m	Alveolar cells type 2,Fibroblast
1259	OSM,IL6ST_LIFR	lost	18m_with_21m	Alveolar cells type 2,Fibroblast
1260	IL1B,ADRB2	lost	21m_with_30m	Alveolar cells type 2,Fibroblast
1261	SLPI,PLSCR1	lost	21m_with_30m	Alveolar cells type 2,Fibroblast
1262	S100A8,CD36	consensus	18m_with_21m	Macrophage,Endothelial cell
1263	LGALS1,ITGB1	consensus	18m_with_21m	Macrophage,Endothelial cell
1264	F13A1,ITGB1	consensus	18m_with_21m	Macrophage,Endothelial cell
1265	APOE,SCARB1	consensus	18m_with_21m	Macrophage,Endothelial cell
1266	TF,HFE	consensus	18m_with_21m	Macrophage,Endothelial cell
1267	LGALS1,ITGB1	gain	3m_with_18m	Macrophage,Endothelial cell
1268	F13A1,ITGB1	gain	3m_with_18m	Macrophage,Endothelial cell
1269	THBS1,CD36	gain	3m_with_18m	Macrophage,Endothelial cell
1270	THBS1,CD47	gain	3m_with_18m	Macrophage,Endothelial cell
1271	VCAN,ITGB1	gain	3m_with_18m	Macrophage,Endothelial cell
1272	GNAI2,PTPRU	gain	3m_with_18m	Macrophage,Endothelial cell
1273	CALM1,MYLK	gain	3m_with_18m	Macrophage,Endothelial cell
1274	LGALS1,ITGB1	lost	1m_with_3m	Macrophage,Endothelial cell
1275	GNAI2,EDNRB	lost	1m_with_3m	Macrophage,Endothelial cell
1276	CALM1,MYLK	lost	1m_with_3m	Macrophage,Endothelial cell
1277	F13A1,ITGB1	lost	1m_with_3m	Macrophage,Endothelial cell
1278	GNAI2,TBXA2R	lost	1m_with_3m	Macrophage,Endothelial cell
1279	THBS1,CD36	lost	1m_with_3m	Macrophage,Endothelial cell
1280	THBS1,CD47	lost	1m_with_3m	Macrophage,Endothelial cell
1281	VCAN,ITGB1	lost	18m_with_21m	Macrophage,Endothelial cell
1282	SELL,PODXL	lost	18m_with_21m	Macrophage,Endothelial cell
1283	BST1,CAV1	lost	18m_with_21m	Macrophage,Endothelial cell
1284	GNAI2,PTPRU	lost	18m_with_21m	Macrophage,Endothelial cell
1285	FN1,ITGA6	lost	18m_with_21m	Macrophage,Endothelial cell
1286	ADAM9,ITGB1	lost	18m_with_21m	Macrophage,Endothelial cell
1287	TOR2A,ATP5F1B	lost	18m_with_21m	Macrophage,Endothelial cell
1288	ADAM17,ITGB1	lost	18m_with_21m	Macrophage,Endothelial cell
1289	TF,ADRB2	lost	21m_with_30m	Macrophage,Endothelial cell
1290	B2M,HFE	lost	21m_with_30m	Macrophage,Endothelial cell
1291	COPA,CD74	lost	21m_with_30m	Macrophage,Endothelial cell
1292	LPL,GPIHBP1	lost	21m_with_30m	Macrophage,Endothelial cell
1293	IL16,CD9	lost	21m_with_30m	Macrophage,Endothelial cell
1294	THBS1,CD36	lost	21m_with_30m	Macrophage,Endothelial cell
1295	SFTPA2,CD93	lost	21m_with_30m	Macrophage,Endothelial cell
1296	THBS1,CD47	lost	21m_with_30m	Macrophage,Endothelial cell
1297	S100A8,CD36	consensus	18m_with_21m	T cell,Endothelial cell
1298	GNAS,ADRB2	consensus	18m_with_21m	T cell,Endothelial cell
1299	TGFB1,ACVRL1	consensus	18m_with_21m	T cell,Endothelial cell
1300	TGFB1,CAV1	consensus	18m_with_21m	T cell,Endothelial cell
1301	TGFB1,ACVRL1	consensus	21m_with_30m	T cell,Endothelial cell
1302	CALM1,FAS	consensus	21m_with_30m	T cell,Endothelial cell
1303	TGFB1,CAV1	consensus	21m_with_30m	T cell,Endothelial cell
1304	IL16,CD9	consensus	21m_with_30m	T cell,Endothelial cell
1305	GNAS,ADRB2	consensus	21m_with_30m	T cell,Endothelial cell
1306	B2M,HFE	gain	1m_with_3m	T cell,Endothelial cell
1307	LGALS3,ENG	gain	1m_with_3m	T cell,Endothelial cell
1308	LGALS1,ITGB1	lost	1m_with_3m	T cell,Endothelial cell
1309	GNAI2,EDNRB	lost	1m_with_3m	T cell,Endothelial cell
1310	FAM3C,LAMP1	lost	3m_with_18m	T cell,Endothelial cell
1311	YBX1,NOTCH1	lost	3m_with_18m	T cell,Endothelial cell
1312	TGFB1,ITGB1	lost	3m_with_18m	T cell,Endothelial cell
1313	GNAI2,S1PR4	lost	3m_with_18m	T cell,Endothelial cell
1314	GNAI2,CAV1	consensus	3m_with_18m	Alveolar cells type 2,Endothelial cell
1315	CALM2,AQP1	consensus	3m_with_18m	Alveolar cells type 2,Endothelial cell
1316	IL1B,ADRB2	consensus	3m_with_18m	Alveolar cells type 2,Endothelial cell
1317	SLPI,PLSCR1	consensus	3m_with_18m	Alveolar cells type 2,Endothelial cell
1318	SIRPA,CD47	consensus	3m_with_18m	Alveolar cells type 2,Endothelial cell
1319	SIRPG,CD47	consensus	3m_with_18m	Alveolar cells type 2,Endothelial cell
1320	LGALS3,ENG	consensus	3m_with_18m	Alveolar cells type 2,Endothelial cell
1321	CALM3,AQP1	consensus	3m_with_18m	Alveolar cells type 2,Endothelial cell
1322	LTB,TNFRSF1A	consensus	3m_with_18m	Alveolar cells type 2,Endothelial cell
1323	IL36G,IFNAR2	consensus	3m_with_18m	Alveolar cells type 2,Endothelial cell
1324	OSM,IL6ST_LIFR	consensus	3m_with_18m	Alveolar cells type 2,Endothelial cell
1325	LGALS3,MCAM	consensus	3m_with_18m	Alveolar cells type 2,Endothelial cell
1326	IL1B,SIGIRR	consensus	18m_with_21m	Alveolar cells type 2,Endothelial cell
1327	CD14,ITGB1	gain	3m_with_18m	Alveolar cells type 2,Endothelial cell
1328	APP,CD74	gain	3m_with_18m	Alveolar cells type 2,Endothelial cell
1329	TIMP2,ITGB1	gain	3m_with_18m	Alveolar cells type 2,Endothelial cell
1330	GNAS,ADRB2	gain	3m_with_18m	Alveolar cells type 2,Endothelial cell
1331	APP,APLP2	gain	3m_with_18m	Alveolar cells type 2,Endothelial cell
1332	CD177,PECAM1	gain	3m_with_18m	Alveolar cells type 2,Endothelial cell
1333	GNAI2,PTPRU	gain	3m_with_18m	Alveolar cells type 2,Endothelial cell
1334	CD177,PECAM1	gain	21m_with_30m	Alveolar cells type 2,Endothelial cell
1335	CALM1,FAS	gain	21m_with_30m	Alveolar cells type 2,Endothelial cell
1336	APP,CD74	gain	21m_with_30m	Alveolar cells type 2,Endothelial cell
1337	TIMP2,ITGB1	gain	21m_with_30m	Alveolar cells type 2,Endothelial cell
1338	IL16,CD9	gain	21m_with_30m	Alveolar cells type 2,Endothelial cell
1339	THBS1,CD36	lost	1m_with_3m	Alveolar cells type 2,Endothelial cell
1340	GNAI2,EDNRB	lost	1m_with_3m	Alveolar cells type 2,Endothelial cell
1341	THBS1,CD47	lost	1m_with_3m	Alveolar cells type 2,Endothelial cell
1342	TIMP2,ITGB1	lost	1m_with_3m	Alveolar cells type 2,Endothelial cell
1343	CD14,ITGB1	lost	1m_with_3m	Alveolar cells type 2,Endothelial cell
1344	GNAI2,TBXA2R	lost	1m_with_3m	Alveolar cells type 2,Endothelial cell
1345	CALM1,FAS	lost	18m_with_21m	Alveolar cells type 2,Endothelial cell
1346	APP,CD74	lost	18m_with_21m	Alveolar cells type 2,Endothelial cell
1347	TIMP2,ITGB1	lost	18m_with_21m	Alveolar cells type 2,Endothelial cell
1348	GNAS,ADRB2	lost	18m_with_21m	Alveolar cells type 2,Endothelial cell
1349	IL16,CD9	lost	18m_with_21m	Alveolar cells type 2,Endothelial cell
1350	CD177,PECAM1	lost	18m_with_21m	Alveolar cells type 2,Endothelial cell
1351	GNAI2,PTPRU	lost	18m_with_21m	Alveolar cells type 2,Endothelial cell
1352	IL1B,SIGIRR	lost	21m_with_30m	Alveolar cells type 2,Endothelial cell
1353	HLA-E,KLRK1	consensus	1m_with_3m	Macrophage,NK cell
1354	GNAI2,CCR5	consensus	1m_with_3m	Macrophage,NK cell
1355	SELPLG,ITGB2	consensus	1m_with_3m	Macrophage,NK cell
1356	S100A4,CCR5	consensus	1m_with_3m	Macrophage,NK cell
1357	CFP,NCR1	consensus	1m_with_3m	Macrophage,NK cell
1358	CD48,CD2	consensus	1m_with_3m	Macrophage,NK cell
1359	FN1,ITGA4_ITGB7	consensus	1m_with_3m	Macrophage,NK cell
1360	TGM2,ITGB1	consensus	1m_with_3m	Macrophage,NK cell
1361	TGM2,ITGA4	consensus	1m_with_3m	Macrophage,NK cell
1362	NAMPT,ADORA2A	consensus	1m_with_3m	Macrophage,NK cell
1363	C3,ITGAM	consensus	1m_with_3m	Macrophage,NK cell
1364	LGALS1,ITGB1	gain	3m_with_18m	Macrophage,NK cell
1365	F13A1,ITGB1	gain	3m_with_18m	Macrophage,NK cell
1366	F13A1,ITGA4	gain	3m_with_18m	Macrophage,NK cell
1367	GNAI2,F2R	gain	3m_with_18m	Macrophage,NK cell
1368	LGALS1,ITGB1	lost	18m_with_21m	Macrophage,NK cell
1369	GNAI2,F2R	lost	18m_with_21m	Macrophage,NK cell
1370	GNAI2,F2R	consensus	18m_with_21m	NK cell,Fibroblast
1371	CALM1,PTPRA	consensus	18m_with_21m	NK cell,Fibroblast
1372	CALM3,MYLK	consensus	18m_with_21m	NK cell,Fibroblast
1373	GNAI2,EDNRA	consensus	18m_with_21m	NK cell,Fibroblast
1374	FASLG,FAS	consensus	18m_with_21m	NK cell,Fibroblast
1375	TGFB1,ITGB5	consensus	18m_with_21m	NK cell,Fibroblast
1376	CALM1,FAS	gain	1m_with_3m	NK cell,Fibroblast
1377	PSAP,LRP1	gain	18m_with_21m	NK cell,Fibroblast
1378	GNAS,ADRB3	gain	18m_with_21m	NK cell,Fibroblast
1379	ARPC5,ADRB2	gain	18m_with_21m	NK cell,Fibroblast
1380	APOE,LRP1	gain	18m_with_21m	NK cell,Fibroblast
1381	LGALS3BP,ITGB1	gain	21m_with_30m	NK cell,Fibroblast
1382	CALM1,FAS	lost	3m_with_18m	NK cell,Fibroblast
1383	GNAI2,S1PR3	lost	3m_with_18m	NK cell,Fibroblast
1384	TGFB1,ITGB1	lost	3m_with_18m	NK cell,Fibroblast
1385	PSAP,LRP1	lost	21m_with_30m	NK cell,Fibroblast
1386	GNAS,ADRB3	lost	21m_with_30m	NK cell,Fibroblast
1387	CALM1,PTPRA	lost	21m_with_30m	NK cell,Fibroblast
1388	ARPC5,ADRB2	lost	21m_with_30m	NK cell,Fibroblast
1389	COL4A1,CD44	consensus	1m_with_3m	Endothelial cell,Alveolar cells type 2
1390	COL4A2,CD44	consensus	1m_with_3m	Endothelial cell,Alveolar cells type 2
1391	CD34,SELL	consensus	1m_with_3m	Endothelial cell,Alveolar cells type 2
1392	CALM1,FAS	consensus	1m_with_3m	Endothelial cell,Alveolar cells type 2
1393	VASP,CXCR2	consensus	1m_with_3m	Endothelial cell,Alveolar cells type 2
1394	APP,NOTCH2	consensus	1m_with_3m	Endothelial cell,Alveolar cells type 2
1395	CXCL12,CXCR4	consensus	1m_with_3m	Endothelial cell,Alveolar cells type 2
1396	CALM1,FAS	consensus	3m_with_18m	Endothelial cell,Alveolar cells type 2
1397	BST2,LILRA4	consensus	3m_with_18m	Endothelial cell,Alveolar cells type 2
1398	TIMP3,CD44	consensus	3m_with_18m	Endothelial cell,Alveolar cells type 2
1399	CXCL12,CXCR4	consensus	3m_with_18m	Endothelial cell,Alveolar cells type 2
1400	TGFB1,CXCR4	consensus	3m_with_18m	Endothelial cell,Alveolar cells type 2
1401	F11R,ITGAL_ITGB2	consensus	3m_with_18m	Endothelial cell,Alveolar cells type 2
1402	LPL,CD44	consensus	3m_with_18m	Endothelial cell,Alveolar cells type 2
1403	CCL23,CCR1	consensus	3m_with_18m	Endothelial cell,Alveolar cells type 2
1404	VEGFA,CD44	consensus	3m_with_18m	Endothelial cell,Alveolar cells type 2
1405	TIMP3,CD44	consensus	18m_with_21m	Endothelial cell,Alveolar cells type 2
1406	GNAS,ADRB2	consensus	18m_with_21m	Endothelial cell,Alveolar cells type 2
1407	LPL,CD44	consensus	18m_with_21m	Endothelial cell,Alveolar cells type 2
1408	COL4A1,CD44	consensus	18m_with_21m	Endothelial cell,Alveolar cells type 2
1409	CALM1,FAS	consensus	18m_with_21m	Endothelial cell,Alveolar cells type 2
1410	BST2,LILRA4	consensus	18m_with_21m	Endothelial cell,Alveolar cells type 2
1411	CCL23,CCR1	consensus	18m_with_21m	Endothelial cell,Alveolar cells type 2
1412	CCL15,CCR1	consensus	18m_with_21m	Endothelial cell,Alveolar cells type 2
1413	APP,NOTCH2	consensus	18m_with_21m	Endothelial cell,Alveolar cells type 2
1414	CXCL12,CXCR4	consensus	18m_with_21m	Endothelial cell,Alveolar cells type 2
1415	ICAM1,ITGAM_ITGB2	consensus	18m_with_21m	Endothelial cell,Alveolar cells type 2
1416	CIRBP,TREM1	consensus	18m_with_21m	Endothelial cell,Alveolar cells type 2
1417	TGFB1,CXCR4	consensus	18m_with_21m	Endothelial cell,Alveolar cells type 2
1418	GRN,TNFRSF1B	consensus	18m_with_21m	Endothelial cell,Alveolar cells type 2
1419	MFNG,NOTCH1	consensus	18m_with_21m	Endothelial cell,Alveolar cells type 2
1420	APP,CD74	gain	1m_with_3m	Endothelial cell,Alveolar cells type 2
1421	VWF,SIRPA	gain	1m_with_3m	Endothelial cell,Alveolar cells type 2
1422	VEGFA,SIRPA	gain	1m_with_3m	Endothelial cell,Alveolar cells type 2
1423	CCL15,CCR1	gain	1m_with_3m	Endothelial cell,Alveolar cells type 2
1424	CCL23,CCR1	gain	1m_with_3m	Endothelial cell,Alveolar cells type 2
1425	APP,LRP10	gain	1m_with_3m	Endothelial cell,Alveolar cells type 2
1426	VEGFA,CD44	gain	1m_with_3m	Endothelial cell,Alveolar cells type 2
1427	S100A8,ITGB2	gain	1m_with_3m	Endothelial cell,Alveolar cells type 2
1428	ARPC5,ADRB2	gain	1m_with_3m	Endothelial cell,Alveolar cells type 2
1429	RPS19,C5AR1	lost	21m_with_30m	Endothelial cell,Alveolar cells type 2
1430	CALM1,FAS	lost	21m_with_30m	Endothelial cell,Alveolar cells type 2
1431	CD38,PECAM1	gain	1m_with_3m	B cell,Endothelial cell
1432	B2M,HFE	gain	1m_with_3m	B cell,Endothelial cell
1433	COPA,CD74	gain	1m_with_3m	B cell,Endothelial cell
1434	LGALS1,ITGB1	gain	18m_with_21m	B cell,Endothelial cell
1435	FAM3C,LAMP1	gain	18m_with_21m	B cell,Endothelial cell
1436	CALM1,MYLK	gain	18m_with_21m	B cell,Endothelial cell
1437	SFTPA2,CD93	gain	18m_with_21m	B cell,Endothelial cell
1438	LGALS1,ITGB1	lost	1m_with_3m	B cell,Endothelial cell
1439	GNAI2,EDNRB	lost	1m_with_3m	B cell,Endothelial cell
1440	CALM1,MYLK	lost	1m_with_3m	B cell,Endothelial cell
1441	CALM1,PTPRA	lost	3m_with_18m	B cell,Endothelial cell
1442	COPA,CD74	lost	3m_with_18m	B cell,Endothelial cell
1443	FAM3C,LAMP1	lost	21m_with_30m	B cell,Endothelial cell
1444	APOE,SCARB1	lost	21m_with_30m	B cell,Endothelial cell
1445	SFTPA2,CD93	lost	21m_with_30m	B cell,Endothelial cell
1446	CD34,SELL	consensus	1m_with_3m	Endothelial cell,B cell
1447	APP,NOTCH2	consensus	1m_with_3m	Endothelial cell,B cell
1448	COL4A2,CD44	consensus	1m_with_3m	Endothelial cell,B cell
1449	PODXL,SELL	consensus	1m_with_3m	Endothelial cell,B cell
1450	CD24,SIGLEC10	consensus	1m_with_3m	Endothelial cell,B cell
1451	ICAM1,IL2RG	consensus	1m_with_3m	Endothelial cell,B cell
1452	DLL4,NOTCH2	consensus	1m_with_3m	Endothelial cell,B cell
1453	PODXL,SELL	consensus	21m_with_30m	Endothelial cell,B cell
1454	VWF,ITGB1	consensus	21m_with_30m	Endothelial cell,B cell
1455	ADAM15,ITGB1	consensus	21m_with_30m	Endothelial cell,B cell
1456	CD34,SELL	consensus	21m_with_30m	Endothelial cell,B cell
1457	TGM2,ITGB1	consensus	21m_with_30m	Endothelial cell,B cell
1458	VWF,ITGA4	consensus	21m_with_30m	Endothelial cell,B cell
1459	ICAM1,IL2RG	consensus	21m_with_30m	Endothelial cell,B cell
1460	CXCL12,ITGA4	consensus	21m_with_30m	Endothelial cell,B cell
1461	COL4A1,CD44	consensus	21m_with_30m	Endothelial cell,B cell
1462	TGM2,ITGA4	consensus	21m_with_30m	Endothelial cell,B cell
1463	GNAI2,S1PR1	gain	1m_with_3m	Endothelial cell,B cell
1464	HSPA8,ADRB2	gain	1m_with_3m	Endothelial cell,B cell
1465	GNAS,ADRB2	gain	1m_with_3m	Endothelial cell,B cell
1466	ICAM2,ITGAL_ITGB2	gain	1m_with_3m	Endothelial cell,B cell
1467	VIM,CD44	gain	18m_with_21m	Endothelial cell,B cell
1468	TIMP2,ITGB1	gain	21m_with_30m	Endothelial cell,B cell
1469	VWF,SIRPA	gain	21m_with_30m	Endothelial cell,B cell
1470	TIMP3,CD44	lost	1m_with_3m	Endothelial cell,B cell
1471	HSPA8,ADRB2	lost	3m_with_18m	Endothelial cell,B cell
1472	GNAS,ADRB2	lost	3m_with_18m	Endothelial cell,B cell
1473	ICAM2,ITGAL_ITGB2	lost	3m_with_18m	Endothelial cell,B cell
1474	GNAI2,S1PR1	lost	18m_with_21m	Endothelial cell,B cell
1475	CXCL12,CXCR4	lost	18m_with_21m	Endothelial cell,B cell
1476	APP,NOTCH2	lost	18m_with_21m	Endothelial cell,B cell
1477	VIM,CD44	lost	21m_with_30m	Endothelial cell,B cell
1478	GNAI2,S1PR4	lost	21m_with_30m	Endothelial cell,B cell
1479	GNAI2,CXCR2	consensus	18m_with_21m	NK cell,Alveolar cells type 2
1480	SELPLG,SELL	consensus	18m_with_21m	NK cell,Alveolar cells type 2
1481	SELPLG,ITGB2	consensus	18m_with_21m	NK cell,Alveolar cells type 2
1482	PTPN6,CD300LF	consensus	18m_with_21m	NK cell,Alveolar cells type 2
1483	GNAI2,FPR1	consensus	18m_with_21m	NK cell,Alveolar cells type 2
1484	FASLG,TNFRSF1A	consensus	18m_with_21m	NK cell,Alveolar cells type 2
1485	PGLYRP1,TREM1	consensus	18m_with_21m	NK cell,Alveolar cells type 2
1486	CIRBP,TREM1	consensus	18m_with_21m	NK cell,Alveolar cells type 2
1487	IL16,CD9	consensus	18m_with_21m	NK cell,Alveolar cells type 2
1488	SELPLG,ITGAM	consensus	21m_with_30m	NK cell,Alveolar cells type 2
1489	ACTR2,ADRB2	consensus	21m_with_30m	NK cell,Alveolar cells type 2
1490	THY1,ITGAM_ITGB2	consensus	21m_with_30m	NK cell,Alveolar cells type 2
1491	VIM,CD44	gain	1m_with_3m	NK cell,Alveolar cells type 2
1492	GNAI2,FPR1	gain	3m_with_18m	NK cell,Alveolar cells type 2
1493	CCL15,CCR1	gain	3m_with_18m	NK cell,Alveolar cells type 2
1494	CCL23,CCR1	gain	3m_with_18m	NK cell,Alveolar cells type 2
1495	TIMP2,CD44	gain	3m_with_18m	NK cell,Alveolar cells type 2
1496	VIM,CD44	lost	21m_with_30m	NK cell,Alveolar cells type 2
1497	SELPLG,ITGB2	gain	1m_with_3m	NK cell,B cell
1498	HSPA8,ADRB2	gain	1m_with_3m	NK cell,B cell
1499	GNAI2,S1PR4	gain	1m_with_3m	NK cell,B cell
1500	GNAS,ADRB2	gain	1m_with_3m	NK cell,B cell
1501	GNAI2,S1PR1	gain	1m_with_3m	NK cell,B cell
1502	ARPC5,ADRB2	gain	1m_with_3m	NK cell,B cell
1503	SELPLG,ITGB2	gain	18m_with_21m	NK cell,B cell
1504	S100A8,CD69	gain	18m_with_21m	NK cell,B cell
1505	LGALS1,ITGB1	gain	21m_with_30m	NK cell,B cell
1506	LGALS1,CD69	lost	1m_with_3m	NK cell,B cell
1507	IFNG,IFNGR1_IFNGR2	lost	1m_with_3m	NK cell,B cell
1508	SELPLG,ITGB2	lost	3m_with_18m	NK cell,B cell
1509	HSPA8,ADRB2	lost	3m_with_18m	NK cell,B cell
1510	GNAS,ADRB2	lost	3m_with_18m	NK cell,B cell
1511	CD52,SIGLEC10	lost	21m_with_30m	NK cell,B cell
1512	LGALS1,CD69	lost	21m_with_30m	NK cell,B cell
1513	SELPLG,ITGB2	lost	21m_with_30m	NK cell,B cell
1514	GNAI2,S1PR1	gain	1m_with_3m	Alveolar cells type 2,B cell
1515	SELPLG,ITGB2	gain	1m_with_3m	Alveolar cells type 2,B cell
1516	ARPC5,ADRB2	gain	1m_with_3m	Alveolar cells type 2,B cell
1517	APP,CD74	gain	3m_with_18m	Alveolar cells type 2,B cell
1518	S100A8,CD69	gain	3m_with_18m	Alveolar cells type 2,B cell
1519	S100A8,ITGB2	gain	18m_with_21m	Alveolar cells type 2,B cell
1520	APP,CD74	gain	21m_with_30m	Alveolar cells type 2,B cell
1521	S100A8,CD69	lost	1m_with_3m	Alveolar cells type 2,B cell
1522	S100A8,ITGB2	lost	3m_with_18m	Alveolar cells type 2,B cell
1523	APP,CD74	lost	18m_with_21m	Alveolar cells type 2,B cell
1524	APP,RPSA	lost	18m_with_21m	Alveolar cells type 2,B cell
1525	IL1B,ADRB2	lost	18m_with_21m	Alveolar cells type 2,B cell
1526	S100A8,CD69	lost	21m_with_30m	Alveolar cells type 2,B cell
1527	CALM1,KCNN4	consensus	21m_with_30m	T cell,T cell
1528	LCK,CD8A_CD8B	consensus	21m_with_30m	T cell,T cell
1529	CD48,CD2	consensus	21m_with_30m	T cell,T cell
1530	LGALS1,PTPRC	gain	3m_with_18m	T cell,T cell
1531	HLA-E,KLRK1	gain	3m_with_18m	T cell,T cell
1532	HLA-E,KLRC1_KLRD1	gain	3m_with_18m	T cell,T cell
1533	B2M,KLRC1	gain	3m_with_18m	T cell,T cell
1534	HLA-E,KLRC3_KLRD1	gain	3m_with_18m	T cell,T cell
1535	HLA-E,KLRC2_KLRD1	gain	3m_with_18m	T cell,T cell
1536	B2M,KLRC2	gain	3m_with_18m	T cell,T cell
1537	GNAI2,CXCR3	gain	18m_with_21m	T cell,T cell
1538	MIF,CD44_CD74	gain	18m_with_21m	T cell,T cell
1539	MIF,CD74_CXCR4	gain	18m_with_21m	T cell,T cell
1540	GNAI2,S1PR1	lost	3m_with_18m	T cell,T cell
1541	GNAI2,S1PR4	lost	3m_with_18m	T cell,T cell
1542	HLA-E,KLRC1_KLRD1	lost	18m_with_21m	T cell,T cell
1543	B2M,KLRC1	lost	18m_with_21m	T cell,T cell
1544	HLA-E,KLRC3_KLRD1	lost	18m_with_21m	T cell,T cell
1545	HLA-E,KLRC2_KLRD1	lost	18m_with_21m	T cell,T cell
1546	B2M,KLRC2	lost	18m_with_21m	T cell,T cell
1547	GNAI2,S1PR1	consensus	1m_with_3m	Macrophage,T cell
1548	GNAI2,S1PR4	consensus	1m_with_3m	Macrophage,T cell
1549	ITGB2,THY1	consensus	1m_with_3m	Macrophage,T cell
1550	CALM1,KCNN4	consensus	1m_with_3m	Macrophage,T cell
1551	ARF6,SMAP1	consensus	1m_with_3m	Macrophage,T cell
1552	CD14,ITGA4	consensus	1m_with_3m	Macrophage,T cell
1553	HLA-DMA,CD4	consensus	1m_with_3m	Macrophage,T cell
1554	APP,CD74	gain	1m_with_3m	Macrophage,T cell
1555	SELPLG,ITGB2	gain	1m_with_3m	Macrophage,T cell
1556	TGFB1,ITGB1	gain	1m_with_3m	Macrophage,T cell
1557	COPA,CD74	gain	1m_with_3m	Macrophage,T cell
1558	LGALS1,PTPRC	gain	3m_with_18m	Macrophage,T cell
1559	HLA-E,KLRK1	gain	3m_with_18m	Macrophage,T cell
1560	B2M,KLRC1	gain	3m_with_18m	Macrophage,T cell
1561	B2M,KLRC2	gain	3m_with_18m	Macrophage,T cell
1562	LGALS3,LAG3	gain	21m_with_30m	Macrophage,T cell
1563	LGALS1,ITGB1	gain	21m_with_30m	Macrophage,T cell
1564	HLA-E,KLRK1	gain	21m_with_30m	Macrophage,T cell
1565	LGALS1,PTPRC	lost	1m_with_3m	Macrophage,T cell
1566	GNAI2,S1PR1	lost	3m_with_18m	Macrophage,T cell
1567	MRC1,PTPRC	lost	3m_with_18m	Macrophage,T cell
1568	APP,CD74	lost	3m_with_18m	Macrophage,T cell
1569	LGALS1,ITGB1	lost	18m_with_21m	Macrophage,T cell
1570	HLA-E,KLRK1	lost	18m_with_21m	Macrophage,T cell
1571	B2M,KLRC1	lost	18m_with_21m	Macrophage,T cell
1572	B2M,KLRC2	lost	18m_with_21m	Macrophage,T cell
1573	COL3A1,DDR2	consensus	3m_with_18m	Fibroblast,Fibroblast
1574	COL1A1,DDR2	consensus	3m_with_18m	Fibroblast,Fibroblast
1575	HSPG2,LRP1	consensus	3m_with_18m	Fibroblast,Fibroblast
1576	CXCL12,SDC4	consensus	3m_with_18m	Fibroblast,Fibroblast
1577	MMP2,FGFR1	consensus	3m_with_18m	Fibroblast,Fibroblast
1578	THBS1,CD47	consensus	3m_with_18m	Fibroblast,Fibroblast
1579	TGM2,ITGB1	consensus	3m_with_18m	Fibroblast,Fibroblast
1580	ANGPT1,ITGB1	consensus	3m_with_18m	Fibroblast,Fibroblast
1581	LGALS3BP,ITGB1	consensus	3m_with_18m	Fibroblast,Fibroblast
1582	CCN1,ITGB5	consensus	18m_with_21m	Fibroblast,Fibroblast
1583	FN1,ITGA8_ITGB1	consensus	18m_with_21m	Fibroblast,Fibroblast
1584	FBLN1,ITGB1	consensus	18m_with_21m	Fibroblast,Fibroblast
1585	PSAP,SORT1	consensus	18m_with_21m	Fibroblast,Fibroblast
1586	TGM2,ITGB1	consensus	18m_with_21m	Fibroblast,Fibroblast
1587	GPC3,LRP1	consensus	18m_with_21m	Fibroblast,Fibroblast
1588	ANGPTL4,SDC2	consensus	18m_with_21m	Fibroblast,Fibroblast
1589	LRPAP1,LRP1	consensus	18m_with_21m	Fibroblast,Fibroblast
1590	FN1,SDC2	consensus	18m_with_21m	Fibroblast,Fibroblast
1591	ANGPTL4,CDH11	consensus	18m_with_21m	Fibroblast,Fibroblast
1592	ANGPTL4,SDC4	consensus	18m_with_21m	Fibroblast,Fibroblast
1593	FBN1,ITGB1	consensus	18m_with_21m	Fibroblast,Fibroblast
1594	CALM3,MYLK	consensus	18m_with_21m	Fibroblast,Fibroblast
1595	FGF7,NRP1	consensus	18m_with_21m	Fibroblast,Fibroblast
1596	ANGPT1,ITGB1	consensus	18m_with_21m	Fibroblast,Fibroblast
1597	TNXB,ITGA8_ITGB1	consensus	18m_with_21m	Fibroblast,Fibroblast
1598	CXCL12,ITGB1	consensus	18m_with_21m	Fibroblast,Fibroblast
1599	ALCAM,NRP1	consensus	18m_with_21m	Fibroblast,Fibroblast
1600	CXCL12,SDC4	consensus	18m_with_21m	Fibroblast,Fibroblast
1601	CCN1,CAV1	consensus	21m_with_30m	Fibroblast,Fibroblast
1602	SPON1,APP	consensus	21m_with_30m	Fibroblast,Fibroblast
1603	COL1A2,CD44	consensus	21m_with_30m	Fibroblast,Fibroblast
1604	FGF7,NRP1	consensus	21m_with_30m	Fibroblast,Fibroblast
1605	THBS1,CD47	consensus	21m_with_30m	Fibroblast,Fibroblast
1606	ANGPTL4,SDC2	consensus	21m_with_30m	Fibroblast,Fibroblast
1607	CXCL12,ITGB1	consensus	21m_with_30m	Fibroblast,Fibroblast
1608	TGM2,SDC4	consensus	21m_with_30m	Fibroblast,Fibroblast
1609	FBN1,ITGB1	consensus	21m_with_30m	Fibroblast,Fibroblast
1610	LGALS3BP,ITGB1	consensus	21m_with_30m	Fibroblast,Fibroblast
1611	ANGPT1,ITGB1	consensus	21m_with_30m	Fibroblast,Fibroblast
1612	NID1,ITGB1	consensus	21m_with_30m	Fibroblast,Fibroblast
1613	PSAP,LRP1	gain	1m_with_3m	Fibroblast,Fibroblast
1614	APOE,VLDLR	gain	1m_with_3m	Fibroblast,Fibroblast
1615	PSAP,SORT1	gain	1m_with_3m	Fibroblast,Fibroblast
1616	APOE,VLDLR	gain	21m_with_30m	Fibroblast,Fibroblast
1617	APOE,ABCA1	gain	21m_with_30m	Fibroblast,Fibroblast
1618	CCN2,LRP1	gain	21m_with_30m	Fibroblast,Fibroblast
1619	TFPI,LRP1	gain	21m_with_30m	Fibroblast,Fibroblast
1620	LPL,LRP1	gain	21m_with_30m	Fibroblast,Fibroblast
1621	COL3A1,DDR2	gain	21m_with_30m	Fibroblast,Fibroblast
1622	COL1A1,DDR2	gain	21m_with_30m	Fibroblast,Fibroblast
1623	MFGE8,PDGFRB	gain	21m_with_30m	Fibroblast,Fibroblast
1624	COL1A2,CD44	lost	3m_with_18m	Fibroblast,Fibroblast
1625	COL1A1,CD44	lost	3m_with_18m	Fibroblast,Fibroblast
1626	TIMP3,CD44	lost	3m_with_18m	Fibroblast,Fibroblast
1627	TIMP2,CD44	lost	3m_with_18m	Fibroblast,Fibroblast
1628	TIMP1,CD63	lost	3m_with_18m	Fibroblast,Fibroblast
1629	CCN1,CAV1	lost	3m_with_18m	Fibroblast,Fibroblast
1630	COL6A1,CD44	lost	3m_with_18m	Fibroblast,Fibroblast
1631	MDK,LRP1	lost	3m_with_18m	Fibroblast,Fibroblast
1632	LPL,LRP1	lost	3m_with_18m	Fibroblast,Fibroblast
1633	GNAI2,EDNRA	lost	3m_with_18m	Fibroblast,Fibroblast
1634	APOE,VLDLR	lost	18m_with_21m	Fibroblast,Fibroblast
1635	CCN2,LRP1	lost	18m_with_21m	Fibroblast,Fibroblast
1636	TFPI,LRP1	lost	18m_with_21m	Fibroblast,Fibroblast
1637	COL3A1,DDR2	lost	18m_with_21m	Fibroblast,Fibroblast
1638	FAM3C,LAMP1	lost	18m_with_21m	Fibroblast,Fibroblast
1639	COL1A1,DDR2	lost	18m_with_21m	Fibroblast,Fibroblast
1640	HSPG2,LRP1	lost	18m_with_21m	Fibroblast,Fibroblast
1641	HSPG2,ITGB1	lost	18m_with_21m	Fibroblast,Fibroblast
1642	ADAM9,ITGB1	lost	18m_with_21m	Fibroblast,Fibroblast
1643	C3,CR1	lost	18m_with_21m	Fibroblast,Fibroblast
1644	APP,VLDLR	lost	18m_with_21m	Fibroblast,Fibroblast
1645	SLIT2,APP	lost	18m_with_21m	Fibroblast,Fibroblast
1646	APP,NOTCH2	lost	18m_with_21m	Fibroblast,Fibroblast
1647	LGALS1,ITGB1	consensus	18m_with_21m	Macrophage,Fibroblast
1648	APOE,SDC2	consensus	18m_with_21m	Macrophage,Fibroblast
1649	FN1,ITGA8_ITGB1	consensus	18m_with_21m	Macrophage,Fibroblast
1650	F13A1,ITGB1	consensus	18m_with_21m	Macrophage,Fibroblast
1651	APOE,LRP4	consensus	18m_with_21m	Macrophage,Fibroblast
1652	APOE,VLDLR	gain	1m_with_3m	Macrophage,Fibroblast
1653	LRPAP1,LRP1	gain	1m_with_3m	Macrophage,Fibroblast
1654	FAM3C,LAMP1	gain	1m_with_3m	Macrophage,Fibroblast
1655	LGALS1,ITGB1	gain	3m_with_18m	Macrophage,Fibroblast
1656	FN1,ITGA8_ITGB1	gain	3m_with_18m	Macrophage,Fibroblast
1657	F13A1,ITGB1	gain	3m_with_18m	Macrophage,Fibroblast
1658	VCAN,ITGB1	gain	3m_with_18m	Macrophage,Fibroblast
1659	THBS1,LRP1	gain	3m_with_18m	Macrophage,Fibroblast
1660	APOE,VLDLR	gain	21m_with_30m	Macrophage,Fibroblast
1661	VCAN,ITGB1	gain	21m_with_30m	Macrophage,Fibroblast
1662	APOE,ABCA1	gain	21m_with_30m	Macrophage,Fibroblast
1663	GNAI2,CAV1	gain	21m_with_30m	Macrophage,Fibroblast
1664	GNAI2,IGF1R	gain	21m_with_30m	Macrophage,Fibroblast
1665	C1QB,LRP1	gain	21m_with_30m	Macrophage,Fibroblast
1666	GNAI2,S1PR3	lost	18m_with_21m	Macrophage,Fibroblast
1667	VCAN,ITGB1	lost	18m_with_21m	Macrophage,Fibroblast
1668	TGFB1,ACVRL1	lost	18m_with_21m	Macrophage,Fibroblast
1669	APOE,VLDLR	lost	18m_with_21m	Macrophage,Fibroblast
1670	TGFB1,LPP	lost	18m_with_21m	Macrophage,Fibroblast
1671	TGFB1,VASN	lost	18m_with_21m	Macrophage,Fibroblast
1672	ADAM9,ITGB1	lost	18m_with_21m	Macrophage,Fibroblast
1673	ADAM17,ITGB1	lost	18m_with_21m	Macrophage,Fibroblast
1674	SIRPG,CD47	lost	21m_with_30m	Macrophage,Fibroblast
1675	SIRPA,CD47	lost	21m_with_30m	Macrophage,Fibroblast
1676	PSAP,SORT1	lost	21m_with_30m	Macrophage,Fibroblast
1677	COPA,CD74	gain	1m_with_3m	B cell,B cell
1678	MIF,CD44_CD74	gain	18m_with_21m	B cell,B cell
1679	LGALS1,CD69	gain	18m_with_21m	B cell,B cell
1680	APP,CD74	gain	21m_with_30m	B cell,B cell
1681	COPA,CD74	lost	3m_with_18m	B cell,B cell
1682	TGFB1,CXCR4	lost	18m_with_21m	B cell,B cell
1683	MIF,CD74_CXCR4	lost	18m_with_21m	B cell,B cell
1684	CD52,SIGLEC10	lost	21m_with_30m	B cell,B cell
1685	BTLA,CD79A	lost	21m_with_30m	B cell,B cell
1686	GNAI2,CXCR2	consensus	18m_with_21m	T cell,Alveolar cells type 2
1687	GNAI2,C5AR1	consensus	18m_with_21m	T cell,Alveolar cells type 2
1688	SELPLG,ITGB2	consensus	18m_with_21m	T cell,Alveolar cells type 2
1689	CCL15,CCR1	consensus	18m_with_21m	T cell,Alveolar cells type 2
1690	CCL23,CCR1	consensus	18m_with_21m	T cell,Alveolar cells type 2
1691	GNAI2,FPR1	consensus	18m_with_21m	T cell,Alveolar cells type 2
1692	IL16,CD9	consensus	18m_with_21m	T cell,Alveolar cells type 2
1693	PGLYRP1,TREM1	consensus	18m_with_21m	T cell,Alveolar cells type 2
1694	VASP,CXCR2	consensus	21m_with_30m	T cell,Alveolar cells type 2
1695	SELPLG,ITGB2	consensus	21m_with_30m	T cell,Alveolar cells type 2
1696	CD47,SIRPG	consensus	21m_with_30m	T cell,Alveolar cells type 2
1697	CD47,SIRPA	consensus	21m_with_30m	T cell,Alveolar cells type 2
1698	SELPLG,SELL	consensus	21m_with_30m	T cell,Alveolar cells type 2
1699	THY1,ITGAM_ITGB2	consensus	21m_with_30m	T cell,Alveolar cells type 2
1700	GNAI2,C5AR1	consensus	21m_with_30m	T cell,Alveolar cells type 2
1701	SELPLG,ITGAM	consensus	21m_with_30m	T cell,Alveolar cells type 2
1702	IL16,CD9	consensus	21m_with_30m	T cell,Alveolar cells type 2
1703	MIF,CD74_CXCR2	gain	1m_with_3m	T cell,Alveolar cells type 2
1704	MIF,CD74_CXCR4	gain	1m_with_3m	T cell,Alveolar cells type 2
1705	MIF,CD44_CD74	gain	1m_with_3m	T cell,Alveolar cells type 2
1706	CALM1,FAS	gain	1m_with_3m	T cell,Alveolar cells type 2
1707	YBX1,NOTCH1	gain	1m_with_3m	T cell,Alveolar cells type 2
1708	IL16,CD9	gain	1m_with_3m	T cell,Alveolar cells type 2
1709	CCL23,CCR1	gain	1m_with_3m	T cell,Alveolar cells type 2
1710	CCL15,CCR1	gain	1m_with_3m	T cell,Alveolar cells type 2
1711	GNAI2,IGF1R	gain	1m_with_3m	T cell,Alveolar cells type 2
1712	S100A8,ITGB2	gain	1m_with_3m	T cell,Alveolar cells type 2
1713	LGALS1,PTPRC	gain	3m_with_18m	T cell,Alveolar cells type 2
1714	VIM,CD44	gain	3m_with_18m	T cell,Alveolar cells type 2
1715	GNAS,ADRB2	gain	3m_with_18m	T cell,Alveolar cells type 2
1716	MIF,CD74_CXCR2	lost	3m_with_18m	T cell,Alveolar cells type 2
1717	MIF,CD74_CXCR4	lost	3m_with_18m	T cell,Alveolar cells type 2
1718	MIF,CD44_CD74	lost	3m_with_18m	T cell,Alveolar cells type 2
1719	CALM1,FAS	lost	3m_with_18m	T cell,Alveolar cells type 2
1720	YBX1,NOTCH1	lost	3m_with_18m	T cell,Alveolar cells type 2
1721	GNAI2,IGF1R	lost	3m_with_18m	T cell,Alveolar cells type 2
1722	ARPC5,ADRB2	lost	3m_with_18m	T cell,Alveolar cells type 2
1723	TGFB1,CXCR4	lost	3m_with_18m	T cell,Alveolar cells type 2
1724	S100A8,ITGB2	lost	3m_with_18m	T cell,Alveolar cells type 2
1725	VIM,CD44	lost	21m_with_30m	T cell,Alveolar cells type 2
1726	SELPLG,ITGB2	consensus	3m_with_18m	NK cell,Macrophage
1727	CD47,SIRPA	consensus	3m_with_18m	NK cell,Macrophage
1728	MIF,CD44_CD74	consensus	3m_with_18m	NK cell,Macrophage
1729	SELPLG,ITGAM	consensus	3m_with_18m	NK cell,Macrophage
1730	TIMP2,CD44	consensus	3m_with_18m	NK cell,Macrophage
1731	ARPC5,LDLR	consensus	3m_with_18m	NK cell,Macrophage
1732	FASLG,TNFRSF1A	consensus	3m_with_18m	NK cell,Macrophage
1733	ARF6,SMAP1	consensus	3m_with_18m	NK cell,Macrophage
1734	HSP90B1,TLR2	consensus	3m_with_18m	NK cell,Macrophage
1735	ARPC5,ADRB2	gain	1m_with_3m	NK cell,Macrophage
1736	TIMP2,CD44	gain	1m_with_3m	NK cell,Macrophage
1737	GNAI2,C5AR1	gain	1m_with_3m	NK cell,Macrophage
1738	HSPA8,LDLR	gain	1m_with_3m	NK cell,Macrophage
1739	ICAM2,ITGAL_ITGB2	gain	1m_with_3m	NK cell,Macrophage
1740	GNAI2,ADCY7	gain	1m_with_3m	NK cell,Macrophage
1741	CD48,CD2	gain	1m_with_3m	NK cell,Macrophage
1742	ARPC5,LDLR	gain	1m_with_3m	NK cell,Macrophage
1743	SELPLG,SELL	gain	3m_with_18m	NK cell,Macrophage
1744	CALR,LRP1	gain	3m_with_18m	NK cell,Macrophage
1745	HSP90B1,LRP1	gain	3m_with_18m	NK cell,Macrophage
1746	CALM1,PTPRA	gain	3m_with_18m	NK cell,Macrophage
1747	SELPLG,SELL	gain	21m_with_30m	NK cell,Macrophage
1748	CALR,LRP1	lost	1m_with_3m	NK cell,Macrophage
1749	HSP90B1,LRP1	lost	1m_with_3m	NK cell,Macrophage
1750	HSPA8,ADRB2	lost	3m_with_18m	NK cell,Macrophage
1751	GNAS,ADRB2	lost	3m_with_18m	NK cell,Macrophage
1752	RPS19,C5AR1	lost	3m_with_18m	NK cell,Macrophage
1753	SELPLG,SELL	lost	18m_with_21m	NK cell,Macrophage
1754	HSPA8,LDLR	lost	18m_with_21m	NK cell,Macrophage
1755	CALM1,PTPRA	lost	18m_with_21m	NK cell,Macrophage
1756	GNAS,ADCY7	lost	18m_with_21m	NK cell,Macrophage
1757	VIM,CD44	lost	21m_with_30m	NK cell,Macrophage
1758	B2M,HFE	lost	21m_with_30m	NK cell,Macrophage
1759	B2M,KLRC1	consensus	1m_with_3m	T cell,NK cell
1760	B2M,KLRC2	consensus	1m_with_3m	T cell,NK cell
1761	HLA-E,KLRK1	consensus	1m_with_3m	T cell,NK cell
1762	HLA-E,KLRC2_KLRD1	consensus	1m_with_3m	T cell,NK cell
1763	HLA-E,KLRC3_KLRD1	consensus	1m_with_3m	T cell,NK cell
1764	HLA-E,KLRC1_KLRD1	consensus	1m_with_3m	T cell,NK cell
1765	SELPLG,ITGB2	consensus	1m_with_3m	T cell,NK cell
1766	THY1,ITGAM_ITGB2	consensus	1m_with_3m	T cell,NK cell
1767	HLA-E,KLRC3_KLRD1	consensus	3m_with_18m	T cell,NK cell
1768	B2M,KLRC1	consensus	3m_with_18m	T cell,NK cell
1769	B2M,KLRC2	consensus	3m_with_18m	T cell,NK cell
1770	SELPLG,ITGB2	consensus	3m_with_18m	T cell,NK cell
1771	SELPLG,ITGAM	consensus	3m_with_18m	T cell,NK cell
1772	THY1,ITGAX_ITGB2	consensus	3m_with_18m	T cell,NK cell
1773	HLA-E,KLRC1_KLRD1	consensus	18m_with_21m	T cell,NK cell
1774	HLA-E,KLRC2_KLRD1	consensus	18m_with_21m	T cell,NK cell
1775	HLA-E,KLRC3_KLRD1	consensus	18m_with_21m	T cell,NK cell
1776	CLEC2D,KLRB1	consensus	18m_with_21m	T cell,NK cell
1777	LGALS1,ITGB1	consensus	18m_with_21m	T cell,NK cell
1778	SELPLG,ITGB2	consensus	18m_with_21m	T cell,NK cell
1779	CD48,CD2	consensus	18m_with_21m	T cell,NK cell
1780	THY1,ITGAX_ITGB2	consensus	18m_with_21m	T cell,NK cell
1781	ITGB2,THY1	consensus	18m_with_21m	T cell,NK cell
1782	S100A4,CCR5	consensus	18m_with_21m	T cell,NK cell
1783	SELPLG,ITGAM	gain	1m_with_3m	T cell,NK cell
1784	S100A8,ITGB2	gain	1m_with_3m	T cell,NK cell
1785	GNAI2,S1PR5	gain	1m_with_3m	T cell,NK cell
1786	GNAI2,S1PR4	gain	1m_with_3m	T cell,NK cell
1787	GNAI2,CCR5	gain	1m_with_3m	T cell,NK cell
1788	IL16,CD9	gain	1m_with_3m	T cell,NK cell
1789	S100A8,ITGB2	lost	3m_with_18m	T cell,NK cell
1790	GNAI2,S1PR4	lost	3m_with_18m	T cell,NK cell
1791	GNAI2,CCR5	lost	3m_with_18m	T cell,NK cell
