# Supplementary material for: Quantitative profiling of lifespan-dependent cell-cell communication potential reveals dynamic ligand-receptor network shifts across mouse tissues
Source: PLoS One. 2026 Mar 20;21(3):e0345045. doi: 10.1371/journal.pone.0345045 (PMC13004335; doi:10.1371/journal.pone.0345045)
Supplement: S1 Dataset — (ZIP) [file pone.0345045.s003.zip › Liver_age_all_changes.csv]

	ligand_receptor	change_category	timeline	type_of_communication
0	BST2,LILRA4	consensus	1m_with_3m	kupffer cell,kupffer cell
1	MIF,CD44_CD74	consensus	1m_with_3m	kupffer cell,kupffer cell
2	IL18,IL18BP	consensus	1m_with_3m	kupffer cell,kupffer cell
3	GNAS,ADRB2	consensus	1m_with_3m	kupffer cell,kupffer cell
4	TGFB1,ITGB5	consensus	1m_with_3m	kupffer cell,kupffer cell
5	MRC1,PTPRC	consensus	1m_with_3m	kupffer cell,kupffer cell
6	TIMP2,ITGB1	consensus	1m_with_3m	kupffer cell,kupffer cell
7	GRN,TNFRSF1A	consensus	18m_with_21m	kupffer cell,kupffer cell
8	LPL,LRP1	consensus	18m_with_21m	kupffer cell,kupffer cell
9	GNAI2,CCR5	consensus	18m_with_21m	kupffer cell,kupffer cell
10	BST2,LILRA4	consensus	18m_with_21m	kupffer cell,kupffer cell
11	PLTP,ABCA1	consensus	18m_with_21m	kupffer cell,kupffer cell
12	PTPN6,CLEC12A	consensus	18m_with_21m	kupffer cell,kupffer cell
13	ADAM10,AXL	consensus	18m_with_21m	kupffer cell,kupffer cell
14	APP,LRP1	consensus	18m_with_21m	kupffer cell,kupffer cell
15	PTPN6,CD300LF	consensus	18m_with_21m	kupffer cell,kupffer cell
16	MIF,CD44_CD74	consensus	18m_with_21m	kupffer cell,kupffer cell
17	VIM,CD44	consensus	18m_with_21m	kupffer cell,kupffer cell
18	TIMP2,CD44	consensus	18m_with_21m	kupffer cell,kupffer cell
19	ADAM10,CD44	consensus	18m_with_21m	kupffer cell,kupffer cell
20	LILRB4,LAIR1	consensus	18m_with_21m	kupffer cell,kupffer cell
21	CD14,ITGB2	consensus	18m_with_21m	kupffer cell,kupffer cell
22	TGFB1,ACVRL1	consensus	18m_with_21m	kupffer cell,kupffer cell
23	ADAM10,CADM1	consensus	18m_with_21m	kupffer cell,kupffer cell
24	TIMP2,ITGB1	consensus	18m_with_21m	kupffer cell,kupffer cell
25	TREML4,SIGLEC8	consensus	18m_with_21m	kupffer cell,kupffer cell
26	ADAM9,ITGB5	consensus	18m_with_21m	kupffer cell,kupffer cell
27	ICAM1,ITGAL_ITGB2	consensus	18m_with_21m	kupffer cell,kupffer cell
28	ADAM10,TSPAN15	consensus	18m_with_21m	kupffer cell,kupffer cell
29	ADAM10,TSPAN14	consensus	18m_with_21m	kupffer cell,kupffer cell
30	TGS1,RXRA	gain	1m_with_3m	kupffer cell,kupffer cell
31	ICAM1,ITGAL_ITGB2	gain	1m_with_3m	kupffer cell,kupffer cell
32	PROS1,AXL	gain	1m_with_3m	kupffer cell,kupffer cell
33	VCAM1,ITGA4_ITGB1	gain	1m_with_3m	kupffer cell,kupffer cell
34	ADAM9,ITGB5	gain	1m_with_3m	kupffer cell,kupffer cell
35	PSEN1,CD44	gain	1m_with_3m	kupffer cell,kupffer cell
36	APP,LRP6	gain	1m_with_3m	kupffer cell,kupffer cell
37	CKLF,LRP6	gain	1m_with_3m	kupffer cell,kupffer cell
38	TGM2,ITGA4	gain	1m_with_3m	kupffer cell,kupffer cell
39	F11R,ITGAL_ITGB2	gain	1m_with_3m	kupffer cell,kupffer cell
40	HBEGF,CD44	gain	1m_with_3m	kupffer cell,kupffer cell
41	TFPI,LRP1	gain	1m_with_3m	kupffer cell,kupffer cell
42	ADAM10,TSPAN14	gain	1m_with_3m	kupffer cell,kupffer cell
43	CCL4,CCR5	gain	1m_with_3m	kupffer cell,kupffer cell
44	C4A,C3AR1	gain	1m_with_3m	kupffer cell,kupffer cell
45	HSP90B1,TLR7	gain	1m_with_3m	kupffer cell,kupffer cell
46	HSP90B1,TLR4	gain	1m_with_3m	kupffer cell,kupffer cell
47	GNAI2,P2RY12	gain	1m_with_3m	kupffer cell,kupffer cell
48	APOE,LRP1	gain	3m_with_18m	kupffer cell,kupffer cell
49	APOE,ABCA1	gain	3m_with_18m	kupffer cell,kupffer cell
50	APOE,TREM2	gain	3m_with_18m	kupffer cell,kupffer cell
51	APOE,SCARB1	gain	3m_with_18m	kupffer cell,kupffer cell
52	APOE,LRP5	gain	3m_with_18m	kupffer cell,kupffer cell
53	APOE,TREM2	gain	21m_with_30m	kupffer cell,kupffer cell
54	APOE,ABCA1	gain	21m_with_30m	kupffer cell,kupffer cell
55	CCL23,CCR1	gain	21m_with_30m	kupffer cell,kupffer cell
56	CCL15,CCR1	gain	21m_with_30m	kupffer cell,kupffer cell
57	CCL4,CCR1	gain	21m_with_30m	kupffer cell,kupffer cell
58	CCL15,CCR3	gain	21m_with_30m	kupffer cell,kupffer cell
59	CCL4,CCR3	gain	21m_with_30m	kupffer cell,kupffer cell
60	C3,CD81	gain	21m_with_30m	kupffer cell,kupffer cell
61	FAM3C,LAMP1	gain	21m_with_30m	kupffer cell,kupffer cell
62	CXCL9,FCGR2A	gain	21m_with_30m	kupffer cell,kupffer cell
63	TF,HFE	gain	21m_with_30m	kupffer cell,kupffer cell
64	HLA-DQB1,CD4	gain	21m_with_30m	kupffer cell,kupffer cell
65	APOE,LRP6	gain	21m_with_30m	kupffer cell,kupffer cell
66	HSPA8,ADRB2	gain	21m_with_30m	kupffer cell,kupffer cell
67	IL1B,ADRB2	gain	21m_with_30m	kupffer cell,kupffer cell
68	GRN,CLEC4M	gain	21m_with_30m	kupffer cell,kupffer cell
69	C1QA,CD33	gain	21m_with_30m	kupffer cell,kupffer cell
70	C1QB,CD33	gain	21m_with_30m	kupffer cell,kupffer cell
71	APOE,LDLR	gain	21m_with_30m	kupffer cell,kupffer cell
72	HSPA8,LDLR	gain	21m_with_30m	kupffer cell,kupffer cell
73	TGS1,RXRA	lost	3m_with_18m	kupffer cell,kupffer cell
74	VCAM1,ITGA4_ITGB1	lost	3m_with_18m	kupffer cell,kupffer cell
75	PSEN1,CD44	lost	3m_with_18m	kupffer cell,kupffer cell
76	ACTR2,ADRB2	lost	3m_with_18m	kupffer cell,kupffer cell
77	IL1B,ADRB2	lost	3m_with_18m	kupffer cell,kupffer cell
78	GNAS,ADRB2	lost	3m_with_18m	kupffer cell,kupffer cell
79	APP,LRP6	lost	3m_with_18m	kupffer cell,kupffer cell
80	CKLF,LRP6	lost	3m_with_18m	kupffer cell,kupffer cell
81	TGM2,ITGA4	lost	3m_with_18m	kupffer cell,kupffer cell
82	F11R,ITGAL_ITGB2	lost	3m_with_18m	kupffer cell,kupffer cell
83	IL18,IL18BP	lost	3m_with_18m	kupffer cell,kupffer cell
84	HBEGF,CD44	lost	3m_with_18m	kupffer cell,kupffer cell
85	TFPI,LRP1	lost	3m_with_18m	kupffer cell,kupffer cell
86	ARPC5,ADRB2	lost	3m_with_18m	kupffer cell,kupffer cell
87	HSP90B1,TLR7	lost	3m_with_18m	kupffer cell,kupffer cell
88	HSP90B1,TLR4	lost	3m_with_18m	kupffer cell,kupffer cell
89	HSPA8,ADRB2	lost	3m_with_18m	kupffer cell,kupffer cell
90	HP,ASGR1	consensus	1m_with_3m	hepatocytes,hepatocytes
91	HP,ASGR2	consensus	1m_with_3m	hepatocytes,hepatocytes
92	APOA1,LDLR	consensus	1m_with_3m	hepatocytes,hepatocytes
93	GPI,AMFR	consensus	1m_with_3m	hepatocytes,hepatocytes
94	GSTP1,EGFR	consensus	1m_with_3m	hepatocytes,hepatocytes
95	IGF1,INSR	consensus	1m_with_3m	hepatocytes,hepatocytes
96	APOC2,LRP1	consensus	1m_with_3m	hepatocytes,hepatocytes
97	CXCL12,SDC4	consensus	1m_with_3m	hepatocytes,hepatocytes
98	APOC2,LDLR	consensus	1m_with_3m	hepatocytes,hepatocytes
99	ANG,EGFR	consensus	1m_with_3m	hepatocytes,hepatocytes
100	SERPINA1,LRP1	consensus	3m_with_18m	hepatocytes,hepatocytes
101	APOA1,LDLR	consensus	3m_with_18m	hepatocytes,hepatocytes
102	HP,ASGR1	consensus	3m_with_18m	hepatocytes,hepatocytes
103	APOC3,LRP1	consensus	3m_with_18m	hepatocytes,hepatocytes
104	APOB,MTTP	consensus	3m_with_18m	hepatocytes,hepatocytes
105	MBL2,LRP1	consensus	3m_with_18m	hepatocytes,hepatocytes
106	CALR,LRP1	consensus	3m_with_18m	hepatocytes,hepatocytes
107	P4HB,MTTP	consensus	3m_with_18m	hepatocytes,hepatocytes
108	FN1,SDC1	consensus	3m_with_18m	hepatocytes,hepatocytes
109	APOC2,LDLR	consensus	3m_with_18m	hepatocytes,hepatocytes
110	SERPING1,LRP1	consensus	3m_with_18m	hepatocytes,hepatocytes
111	RTN4,GJB2	consensus	3m_with_18m	hepatocytes,hepatocytes
112	ANGPTL4,SDC2	consensus	3m_with_18m	hepatocytes,hepatocytes
113	LIPC,LRP1	consensus	3m_with_18m	hepatocytes,hepatocytes
114	APOA1,LRP1	consensus	18m_with_21m	hepatocytes,hepatocytes
115	APOA1,ABCA1	consensus	18m_with_21m	hepatocytes,hepatocytes
116	APOC3,SDC2	consensus	18m_with_21m	hepatocytes,hepatocytes
117	CALR,LRP1	consensus	18m_with_21m	hepatocytes,hepatocytes
118	HSP90B1,LRP1	consensus	18m_with_21m	hepatocytes,hepatocytes
119	SERPING1,LRP1	consensus	18m_with_21m	hepatocytes,hepatocytes
120	APOC2,LRP1	consensus	18m_with_21m	hepatocytes,hepatocytes
121	ANGPTL4,SDC4	consensus	18m_with_21m	hepatocytes,hepatocytes
122	ANG,PLXNB2	consensus	18m_with_21m	hepatocytes,hepatocytes
123	APOC2,LDLR	consensus	18m_with_21m	hepatocytes,hepatocytes
124	F9,LRP1	consensus	18m_with_21m	hepatocytes,hepatocytes
125	RTN4,GJB2	consensus	18m_with_21m	hepatocytes,hepatocytes
126	APOA4,LDLR	consensus	18m_with_21m	hepatocytes,hepatocytes
127	APOE,LRP1	gain	18m_with_21m	hepatocytes,hepatocytes
128	ALB,B2M_FCGRT	gain	18m_with_21m	hepatocytes,hepatocytes
129	AHSG,INSR	gain	18m_with_21m	hepatocytes,hepatocytes
130	ALB,B2M_FCGRT	lost	1m_with_3m	hepatocytes,hepatocytes
131	C3,CD81	lost	1m_with_3m	hepatocytes,hepatocytes
132	APOE,ABCA1	lost	1m_with_3m	hepatocytes,hepatocytes
133	APOA1,ABCA1	lost	1m_with_3m	hepatocytes,hepatocytes
134	FGG,ITGB1	lost	1m_with_3m	hepatocytes,hepatocytes
135	TF,TFRC	lost	1m_with_3m	hepatocytes,hepatocytes
136	APOE,LRP6	lost	1m_with_3m	hepatocytes,hepatocytes
137	APOE,LRP1	lost	3m_with_18m	hepatocytes,hepatocytes
138	AHSG,INSR	lost	3m_with_18m	hepatocytes,hepatocytes
139	APOE,LSR	lost	21m_with_30m	hepatocytes,hepatocytes
140	APOE,SDC2	lost	21m_with_30m	hepatocytes,hepatocytes
141	APOE,LRP1	lost	21m_with_30m	hepatocytes,hepatocytes
142	SERPINA1,LRP1	lost	21m_with_30m	hepatocytes,hepatocytes
143	APOA2,LRP1	lost	21m_with_30m	hepatocytes,hepatocytes
144	ALB,B2M_FCGRT	lost	21m_with_30m	hepatocytes,hepatocytes
145	TF,TFR2	lost	21m_with_30m	hepatocytes,hepatocytes
146	APOC3,LRP1	lost	21m_with_30m	hepatocytes,hepatocytes
147	C3,CD81	lost	21m_with_30m	hepatocytes,hepatocytes
148	APOA1,LRP1	lost	21m_with_30m	hepatocytes,hepatocytes
149	APOE,LDLR	lost	21m_with_30m	hepatocytes,hepatocytes
150	APOA2,LDLR	lost	21m_with_30m	hepatocytes,hepatocytes
151	HPX,LRP1	lost	21m_with_30m	hepatocytes,hepatocytes
152	TF,LDLR	lost	21m_with_30m	hepatocytes,hepatocytes
153	C3,LRP1	lost	21m_with_30m	hepatocytes,hepatocytes
154	APOC3,LDLR	lost	21m_with_30m	hepatocytes,hepatocytes
155	APOA1,LDLR	lost	21m_with_30m	hepatocytes,hepatocytes
156	SERPINC1,LRP1	lost	21m_with_30m	hepatocytes,hepatocytes
157	APOE,ABCA1	lost	21m_with_30m	hepatocytes,hepatocytes
158	APOA1,ABCA1	lost	21m_with_30m	hepatocytes,hepatocytes
159	AHSG,INSR	lost	21m_with_30m	hepatocytes,hepatocytes
160	COL4A1,CD93	consensus	1m_with_3m	Endothelial cell,Endothelial cell
161	GNAI2,TBXA2R	consensus	1m_with_3m	Endothelial cell,Endothelial cell
162	GRN,TNFRSF1A	consensus	1m_with_3m	Endothelial cell,Endothelial cell
163	FAM3C,LAMP1	consensus	1m_with_3m	Endothelial cell,Endothelial cell
164	COL4A2,CD93	consensus	1m_with_3m	Endothelial cell,Endothelial cell
165	HSPG2,ITGB1	consensus	1m_with_3m	Endothelial cell,Endothelial cell
166	LGALS3BP,ITGB1	consensus	1m_with_3m	Endothelial cell,Endothelial cell
167	PAM,DPP4	consensus	1m_with_3m	Endothelial cell,Endothelial cell
168	FAM3C,CLEC2D	consensus	1m_with_3m	Endothelial cell,Endothelial cell
169	IGFBP4,LRP6	consensus	3m_with_18m	Endothelial cell,Endothelial cell
170	HSPG2,ITGB1	consensus	3m_with_18m	Endothelial cell,Endothelial cell
171	TIMP3,KDR	consensus	3m_with_18m	Endothelial cell,Endothelial cell
172	PAM,DPP4	consensus	3m_with_18m	Endothelial cell,Endothelial cell
173	CXCL9,DPP4	consensus	3m_with_18m	Endothelial cell,Endothelial cell
174	SIRPA,CD47	consensus	3m_with_18m	Endothelial cell,Endothelial cell
175	CD47,SIRPA	consensus	3m_with_18m	Endothelial cell,Endothelial cell
176	SIRPG,CD47	consensus	3m_with_18m	Endothelial cell,Endothelial cell
177	CD47,SIRPG	consensus	3m_with_18m	Endothelial cell,Endothelial cell
178	GRN,TNFRSF1A	consensus	3m_with_18m	Endothelial cell,Endothelial cell
179	GNAI2,F2R	consensus	21m_with_30m	Endothelial cell,Endothelial cell
180	COL4A1,CD47	consensus	21m_with_30m	Endothelial cell,Endothelial cell
181	CD59,STAB1	consensus	21m_with_30m	Endothelial cell,Endothelial cell
182	BGN,LY96	consensus	21m_with_30m	Endothelial cell,Endothelial cell
183	TIMP3,KDR	consensus	21m_with_30m	Endothelial cell,Endothelial cell
184	APP,APLP2	consensus	21m_with_30m	Endothelial cell,Endothelial cell
185	FAM3C,LIFR	consensus	21m_with_30m	Endothelial cell,Endothelial cell
186	APP,TSPAN15	consensus	21m_with_30m	Endothelial cell,Endothelial cell
187	LGALS3BP,ITGB1	consensus	21m_with_30m	Endothelial cell,Endothelial cell
188	HSPG2,ITGB1	consensus	21m_with_30m	Endothelial cell,Endothelial cell
189	PAM,DPP4	consensus	21m_with_30m	Endothelial cell,Endothelial cell
190	TGM2,ITGB1	consensus	21m_with_30m	Endothelial cell,Endothelial cell
191	FAM3C,CLEC2D	consensus	21m_with_30m	Endothelial cell,Endothelial cell
192	TGFB1,ITGB1	consensus	21m_with_30m	Endothelial cell,Endothelial cell
193	EFNB1,EPHB4	consensus	21m_with_30m	Endothelial cell,Endothelial cell
194	TFPI,LRP1	consensus	21m_with_30m	Endothelial cell,Endothelial cell
195	TGM2,ITGA9	consensus	21m_with_30m	Endothelial cell,Endothelial cell
196	COL4A2,ITGA9_ITGB1	consensus	21m_with_30m	Endothelial cell,Endothelial cell
197	IGFBP4,LRP6	gain	1m_with_3m	Endothelial cell,Endothelial cell
198	ADM,GPR182	gain	1m_with_3m	Endothelial cell,Endothelial cell
199	HSP90B1,TLR4	gain	1m_with_3m	Endothelial cell,Endothelial cell
200	ADM,RAMP2	gain	1m_with_3m	Endothelial cell,Endothelial cell
201	CALM1,VIPR1	gain	1m_with_3m	Endothelial cell,Endothelial cell
202	GNAS,VIPR1	gain	1m_with_3m	Endothelial cell,Endothelial cell
203	APP,LRP6	gain	1m_with_3m	Endothelial cell,Endothelial cell
204	CXCL9,FCGR2A	gain	1m_with_3m	Endothelial cell,Endothelial cell
205	CD55,CR1	gain	1m_with_3m	Endothelial cell,Endothelial cell
206	CALM2,MYLK	gain	1m_with_3m	Endothelial cell,Endothelial cell
207	CXCL9,DPP4	gain	1m_with_3m	Endothelial cell,Endothelial cell
208	APP,CD74	gain	3m_with_18m	Endothelial cell,Endothelial cell
209	COPA,CD74	gain	3m_with_18m	Endothelial cell,Endothelial cell
210	LGALS3,ENG	gain	3m_with_18m	Endothelial cell,Endothelial cell
211	LPL,GPIHBP1	gain	3m_with_18m	Endothelial cell,Endothelial cell
212	C1QA,CD93	gain	3m_with_18m	Endothelial cell,Endothelial cell
213	MRC1,PTPRC	gain	3m_with_18m	Endothelial cell,Endothelial cell
214	C4A,NRP1	gain	3m_with_18m	Endothelial cell,Endothelial cell
215	BST2,LILRA4	gain	3m_with_18m	Endothelial cell,Endothelial cell
216	C1QA,CR1	gain	3m_with_18m	Endothelial cell,Endothelial cell
217	CALM1,VIPR1	gain	18m_with_21m	Endothelial cell,Endothelial cell
218	GNAS,VIPR1	gain	18m_with_21m	Endothelial cell,Endothelial cell
219	CALM1,PTPRA	gain	18m_with_21m	Endothelial cell,Endothelial cell
220	EFEMP2,AQP1	gain	18m_with_21m	Endothelial cell,Endothelial cell
221	ALB,B2M_FCGRT	gain	21m_with_30m	Endothelial cell,Endothelial cell
222	CXCL9,FCGR2A	gain	21m_with_30m	Endothelial cell,Endothelial cell
223	IGFBP4,LRP6	gain	21m_with_30m	Endothelial cell,Endothelial cell
224	LPL,GPIHBP1	gain	21m_with_30m	Endothelial cell,Endothelial cell
225	CALM1,FAS	gain	21m_with_30m	Endothelial cell,Endothelial cell
226	CXCL9,DPP4	gain	21m_with_30m	Endothelial cell,Endothelial cell
227	GNAI2,S1PR1	gain	21m_with_30m	Endothelial cell,Endothelial cell
228	ADAM15,ITGB1	gain	21m_with_30m	Endothelial cell,Endothelial cell
229	LGALS3,ENG	gain	21m_with_30m	Endothelial cell,Endothelial cell
230	CALM1,INSR	gain	21m_with_30m	Endothelial cell,Endothelial cell
231	C3,NRP1	gain	21m_with_30m	Endothelial cell,Endothelial cell
232	VEGFB,NRP1	gain	21m_with_30m	Endothelial cell,Endothelial cell
233	F8,LRP1	gain	21m_with_30m	Endothelial cell,Endothelial cell
234	CALM2,INSR	gain	21m_with_30m	Endothelial cell,Endothelial cell
235	GNAI2,TBXA2R	gain	21m_with_30m	Endothelial cell,Endothelial cell
236	CXCL10,DPP4	gain	21m_with_30m	Endothelial cell,Endothelial cell
237	LAMB2,RPSA	gain	21m_with_30m	Endothelial cell,Endothelial cell
238	GNAI2,IGF1R	gain	21m_with_30m	Endothelial cell,Endothelial cell
239	CXCL12,ITGB1	gain	21m_with_30m	Endothelial cell,Endothelial cell
240	CXCL12,DPP4	gain	21m_with_30m	Endothelial cell,Endothelial cell
241	B2M,HFE	lost	3m_with_18m	Endothelial cell,Endothelial cell
242	CALM1,PTPRA	lost	3m_with_18m	Endothelial cell,Endothelial cell
243	ADM,GPR182	lost	3m_with_18m	Endothelial cell,Endothelial cell
244	HSP90B1,TLR4	lost	3m_with_18m	Endothelial cell,Endothelial cell
245	ADM,RAMP2	lost	3m_with_18m	Endothelial cell,Endothelial cell
246	CALM1,VIPR1	lost	3m_with_18m	Endothelial cell,Endothelial cell
247	GNAS,VIPR1	lost	3m_with_18m	Endothelial cell,Endothelial cell
248	TGFB1,TGFBR3	lost	3m_with_18m	Endothelial cell,Endothelial cell
249	APP,TSPAN12	lost	3m_with_18m	Endothelial cell,Endothelial cell
250	CALM2,MYLK	lost	3m_with_18m	Endothelial cell,Endothelial cell
251	GNAI2,TBXA2R	lost	3m_with_18m	Endothelial cell,Endothelial cell
252	COPA,CD74	lost	18m_with_21m	Endothelial cell,Endothelial cell
253	LGALS3,ENG	lost	18m_with_21m	Endothelial cell,Endothelial cell
254	LPL,GPIHBP1	lost	18m_with_21m	Endothelial cell,Endothelial cell
255	CD47,SIRPA	lost	18m_with_21m	Endothelial cell,Endothelial cell
256	CD47,SIRPG	lost	18m_with_21m	Endothelial cell,Endothelial cell
257	SIRPA,CD47	lost	18m_with_21m	Endothelial cell,Endothelial cell
258	SIRPG,CD47	lost	18m_with_21m	Endothelial cell,Endothelial cell
259	C1QA,CD93	lost	18m_with_21m	Endothelial cell,Endothelial cell
260	CALM1,FAS	lost	18m_with_21m	Endothelial cell,Endothelial cell
261	MRC1,PTPRC	lost	18m_with_21m	Endothelial cell,Endothelial cell
262	C4A,NRP1	lost	18m_with_21m	Endothelial cell,Endothelial cell
263	C3,NRP1	lost	18m_with_21m	Endothelial cell,Endothelial cell
264	BST2,LILRA4	lost	18m_with_21m	Endothelial cell,Endothelial cell
265	C1QA,CR1	lost	18m_with_21m	Endothelial cell,Endothelial cell
266	GNAI2,S1PR1	lost	18m_with_21m	Endothelial cell,Endothelial cell
267	CXCL9,FCGR2A	lost	18m_with_21m	Endothelial cell,Endothelial cell
268	IGFBP4,LRP6	lost	18m_with_21m	Endothelial cell,Endothelial cell
269	FAM3C,LAMP1	lost	21m_with_30m	Endothelial cell,Endothelial cell
270	APP,CD74	lost	21m_with_30m	Endothelial cell,Endothelial cell
271	CALM1,VIPR1	lost	21m_with_30m	Endothelial cell,Endothelial cell
272	GNAS,VIPR1	lost	21m_with_30m	Endothelial cell,Endothelial cell
273	GRN,TNFRSF1A	lost	21m_with_30m	Endothelial cell,Endothelial cell
274	FN1,ROBO4	lost	21m_with_30m	Endothelial cell,Endothelial cell
275	APP,LRP1	lost	21m_with_30m	Endothelial cell,Endothelial cell
276	COL1A2,CD36	lost	21m_with_30m	Endothelial cell,Endothelial cell
277	CP,SLC40A1	consensus	18m_with_21m	hepatocytes,Endothelial cell
278	KNG1,CD93	consensus	18m_with_21m	hepatocytes,Endothelial cell
279	CALM2,AQP1	consensus	18m_with_21m	hepatocytes,Endothelial cell
280	PLG,ITGA9	consensus	18m_with_21m	hepatocytes,Endothelial cell
281	PLG,FLT1	consensus	18m_with_21m	hepatocytes,Endothelial cell
282	F2,F2R	consensus	18m_with_21m	hepatocytes,Endothelial cell
283	ANGPTL4,GPIHBP1	consensus	18m_with_21m	hepatocytes,Endothelial cell
284	FN1,DPP4	consensus	18m_with_21m	hepatocytes,Endothelial cell
285	COL18A1,KDR	consensus	18m_with_21m	hepatocytes,Endothelial cell
286	ANGPTL4,CDH5	consensus	18m_with_21m	hepatocytes,Endothelial cell
287	ANGPTL4,SDC3	consensus	18m_with_21m	hepatocytes,Endothelial cell
288	CD59,STAB1	consensus	18m_with_21m	hepatocytes,Endothelial cell
289	CXCL12,DPP4	consensus	18m_with_21m	hepatocytes,Endothelial cell
290	VEGFA,ITGA9	consensus	18m_with_21m	hepatocytes,Endothelial cell
291	VTN,CD47	consensus	21m_with_30m	hepatocytes,Endothelial cell
292	F2,F2R	consensus	21m_with_30m	hepatocytes,Endothelial cell
293	PLG,F2R	consensus	21m_with_30m	hepatocytes,Endothelial cell
294	CALM3,AQP1	consensus	21m_with_30m	hepatocytes,Endothelial cell
295	FGF1,NRP1	consensus	21m_with_30m	hepatocytes,Endothelial cell
296	YBX1,NOTCH1	consensus	21m_with_30m	hepatocytes,Endothelial cell
297	CXCL12,ITGB1	consensus	21m_with_30m	hepatocytes,Endothelial cell
298	CXCL12,DPP4	consensus	21m_with_30m	hepatocytes,Endothelial cell
299	APOE,LRP6	gain	1m_with_3m	hepatocytes,Endothelial cell
300	B2M,HFE	gain	1m_with_3m	hepatocytes,Endothelial cell
301	FGB,TLR4	gain	1m_with_3m	hepatocytes,Endothelial cell
302	FGG,TLR4	gain	1m_with_3m	hepatocytes,Endothelial cell
303	HP,TLR4	gain	1m_with_3m	hepatocytes,Endothelial cell
304	APOB,TLR4	gain	1m_with_3m	hepatocytes,Endothelial cell
305	APOB,LRP6	gain	1m_with_3m	hepatocytes,Endothelial cell
306	IGFBP4,LRP6	gain	1m_with_3m	hepatocytes,Endothelial cell
307	FGF1,NRP1	gain	1m_with_3m	hepatocytes,Endothelial cell
308	VTN,ITGA8_ITGB1	gain	1m_with_3m	hepatocytes,Endothelial cell
309	C3,CR1	gain	1m_with_3m	hepatocytes,Endothelial cell
310	MBL2,C1QB	gain	3m_with_18m	hepatocytes,Endothelial cell
311	HP,ITGB2	gain	3m_with_18m	hepatocytes,Endothelial cell
312	CP,SLC40A1	gain	3m_with_18m	hepatocytes,Endothelial cell
313	KNG1,ITGB2	gain	3m_with_18m	hepatocytes,Endothelial cell
314	APOB,ITGB2	gain	3m_with_18m	hepatocytes,Endothelial cell
315	PLG,ITGB2	gain	3m_with_18m	hepatocytes,Endothelial cell
316	APOB,LRP1	gain	3m_with_18m	hepatocytes,Endothelial cell
317	SERPINC1,LRP1	gain	3m_with_18m	hepatocytes,Endothelial cell
318	MBL2,LRP1	gain	3m_with_18m	hepatocytes,Endothelial cell
319	COPA,CD74	gain	3m_with_18m	hepatocytes,Endothelial cell
320	C3,C3AR1	gain	3m_with_18m	hepatocytes,Endothelial cell
321	APOB,TREM2	gain	3m_with_18m	hepatocytes,Endothelial cell
322	ORM1,CCR5	gain	3m_with_18m	hepatocytes,Endothelial cell
323	CALM3,AQP1	gain	18m_with_21m	hepatocytes,Endothelial cell
324	YBX1,NOTCH1	gain	18m_with_21m	hepatocytes,Endothelial cell
325	FGF1,NRP1	gain	18m_with_21m	hepatocytes,Endothelial cell
326	GRN,TNFRSF1A	gain	18m_with_21m	hepatocytes,Endothelial cell
327	PCSK9,CD81	gain	18m_with_21m	hepatocytes,Endothelial cell
328	GNAS,VIPR1	gain	18m_with_21m	hepatocytes,Endothelial cell
329	ALCAM,NRP1	gain	18m_with_21m	hepatocytes,Endothelial cell
330	SERPINA1,LRP1	gain	21m_with_30m	hepatocytes,Endothelial cell
331	APOA2,LRP1	gain	21m_with_30m	hepatocytes,Endothelial cell
332	APOA1,LRP1	gain	21m_with_30m	hepatocytes,Endothelial cell
333	APOC3,LRP1	gain	21m_with_30m	hepatocytes,Endothelial cell
334	APOA1,ABCA1	gain	21m_with_30m	hepatocytes,Endothelial cell
335	AHSG,INSR	gain	21m_with_30m	hepatocytes,Endothelial cell
336	ANGPTL3,ITGA5	gain	21m_with_30m	hepatocytes,Endothelial cell
337	APOE,SCARB1	lost	1m_with_3m	hepatocytes,Endothelial cell
338	MBL2,C1QB	lost	1m_with_3m	hepatocytes,Endothelial cell
339	F2,THBD	lost	1m_with_3m	hepatocytes,Endothelial cell
340	CALR,SCARF1	lost	1m_with_3m	hepatocytes,Endothelial cell
341	PCSK9,CD81	lost	1m_with_3m	hepatocytes,Endothelial cell
342	LPL,GPIHBP1	lost	1m_with_3m	hepatocytes,Endothelial cell
343	APOE,LRP6	lost	3m_with_18m	hepatocytes,Endothelial cell
344	B2M,HFE	lost	3m_with_18m	hepatocytes,Endothelial cell
345	FGB,TLR4	lost	3m_with_18m	hepatocytes,Endothelial cell
346	FGG,TLR4	lost	3m_with_18m	hepatocytes,Endothelial cell
347	HP,TLR4	lost	3m_with_18m	hepatocytes,Endothelial cell
348	APOB,TLR4	lost	3m_with_18m	hepatocytes,Endothelial cell
349	FGF1,NRP1	lost	3m_with_18m	hepatocytes,Endothelial cell
350	CALM3,AQP1	lost	3m_with_18m	hepatocytes,Endothelial cell
351	VTN,ITGA8_ITGB1	lost	3m_with_18m	hepatocytes,Endothelial cell
352	ALCAM,NRP1	lost	3m_with_18m	hepatocytes,Endothelial cell
353	MBL2,C1QB	lost	18m_with_21m	hepatocytes,Endothelial cell
354	HP,ITGB2	lost	18m_with_21m	hepatocytes,Endothelial cell
355	KNG1,ITGB2	lost	18m_with_21m	hepatocytes,Endothelial cell
356	APOB,ITGB2	lost	18m_with_21m	hepatocytes,Endothelial cell
357	PLG,ITGB2	lost	18m_with_21m	hepatocytes,Endothelial cell
358	APOB,LRP1	lost	18m_with_21m	hepatocytes,Endothelial cell
359	SERPINC1,LRP1	lost	18m_with_21m	hepatocytes,Endothelial cell
360	TF,HFE	lost	18m_with_21m	hepatocytes,Endothelial cell
361	MBL2,LRP1	lost	18m_with_21m	hepatocytes,Endothelial cell
362	COPA,CD74	lost	18m_with_21m	hepatocytes,Endothelial cell
363	APOE,LRP5	lost	18m_with_21m	hepatocytes,Endothelial cell
364	C3,C3AR1	lost	18m_with_21m	hepatocytes,Endothelial cell
365	C3,CR1	lost	18m_with_21m	hepatocytes,Endothelial cell
366	APOB,TREM2	lost	18m_with_21m	hepatocytes,Endothelial cell
367	ORM1,CCR5	lost	18m_with_21m	hepatocytes,Endothelial cell
368	C3,CD81	lost	21m_with_30m	hepatocytes,Endothelial cell
369	C3,NRP1	lost	21m_with_30m	hepatocytes,Endothelial cell
370	C4A,NRP1	lost	21m_with_30m	hepatocytes,Endothelial cell
371	CP,SLC40A1	lost	21m_with_30m	hepatocytes,Endothelial cell
372	FN1,ROBO4	lost	21m_with_30m	hepatocytes,Endothelial cell
373	ANGPTL4,GPIHBP1	lost	21m_with_30m	hepatocytes,Endothelial cell
374	FN1,FLT4	lost	21m_with_30m	hepatocytes,Endothelial cell
375	COL18A1,KDR	lost	21m_with_30m	hepatocytes,Endothelial cell
376	FN1,DPP4	lost	21m_with_30m	hepatocytes,Endothelial cell
377	CALR,SCARF1	lost	21m_with_30m	hepatocytes,Endothelial cell
378	VEGFA,NRP1	lost	21m_with_30m	hepatocytes,Endothelial cell
379	PCSK9,CD81	lost	21m_with_30m	hepatocytes,Endothelial cell
380	ALCAM,NRP1	lost	21m_with_30m	hepatocytes,Endothelial cell
381	F8,LRP1	consensus	3m_with_18m	Endothelial cell,kupffer cell
382	LGALS1,PTPRC	consensus	3m_with_18m	Endothelial cell,kupffer cell
383	HSPG2,ITGB1	consensus	3m_with_18m	Endothelial cell,kupffer cell
384	HSPG2,LRP1	consensus	3m_with_18m	Endothelial cell,kupffer cell
385	LGALS3BP,ITGB1	consensus	3m_with_18m	Endothelial cell,kupffer cell
386	LGALS1,ITGB1	consensus	3m_with_18m	Endothelial cell,kupffer cell
387	LAMA4,CD44	consensus	3m_with_18m	Endothelial cell,kupffer cell
388	TGFB1,ITGB5	consensus	3m_with_18m	Endothelial cell,kupffer cell
389	FABP5,RXRA	consensus	3m_with_18m	Endothelial cell,kupffer cell
390	GAS6,AXL	consensus	3m_with_18m	Endothelial cell,kupffer cell
391	NID1,ITGB1	consensus	3m_with_18m	Endothelial cell,kupffer cell
392	COL4A1,ITGA9_ITGB1	consensus	3m_with_18m	Endothelial cell,kupffer cell
393	PROS1,AXL	consensus	3m_with_18m	Endothelial cell,kupffer cell
394	LAMA4,ITGA9_ITGB1	consensus	3m_with_18m	Endothelial cell,kupffer cell
395	TLN1,ITGB5	consensus	3m_with_18m	Endothelial cell,kupffer cell
396	SIRPG,CD47	consensus	3m_with_18m	Endothelial cell,kupffer cell
397	SIRPA,CD47	consensus	3m_with_18m	Endothelial cell,kupffer cell
398	TGFB1,TGFBR1_TGFBR2	consensus	3m_with_18m	Endothelial cell,kupffer cell
399	IGFBP4,LRP6	gain	1m_with_3m	Endothelial cell,kupffer cell
400	MBL2,C1QB	gain	1m_with_3m	Endothelial cell,kupffer cell
401	APP,LRP6	gain	1m_with_3m	Endothelial cell,kupffer cell
402	LAMA4,CD44	gain	1m_with_3m	Endothelial cell,kupffer cell
403	CSF1,SIRPA	gain	1m_with_3m	Endothelial cell,kupffer cell
404	APP,APLP2	gain	1m_with_3m	Endothelial cell,kupffer cell
405	HSP90B1,TLR2	gain	1m_with_3m	Endothelial cell,kupffer cell
406	ADAM23,ITGA4	gain	1m_with_3m	Endothelial cell,kupffer cell
407	CXCL9,FCGR2A	gain	1m_with_3m	Endothelial cell,kupffer cell
408	HSP90B1,TLR7	gain	1m_with_3m	Endothelial cell,kupffer cell
409	HSP90B1,TLR4	gain	1m_with_3m	Endothelial cell,kupffer cell
410	GNAI2,P2RY12	gain	1m_with_3m	Endothelial cell,kupffer cell
411	APOE,LRP1	gain	3m_with_18m	Endothelial cell,kupffer cell
412	C1QB,LRP1	gain	3m_with_18m	Endothelial cell,kupffer cell
413	CALR,LRP1	gain	3m_with_18m	Endothelial cell,kupffer cell
414	C1QB,C1QBP	gain	3m_with_18m	Endothelial cell,kupffer cell
415	RPS19,C5AR1	gain	3m_with_18m	Endothelial cell,kupffer cell
416	FN1,CD44	gain	18m_with_21m	Endothelial cell,kupffer cell
417	APP,FPR2	gain	18m_with_21m	Endothelial cell,kupffer cell
418	CSF1,SIRPA	gain	18m_with_21m	Endothelial cell,kupffer cell
419	GRN,TNFRSF1B	gain	18m_with_21m	Endothelial cell,kupffer cell
420	COL1A2,CD44	gain	18m_with_21m	Endothelial cell,kupffer cell
421	GRN,TNFRSF1A	gain	18m_with_21m	Endothelial cell,kupffer cell
422	PSEN1,CD44	gain	18m_with_21m	Endothelial cell,kupffer cell
423	COL6A1,CD44	gain	18m_with_21m	Endothelial cell,kupffer cell
424	COL6A2,CD44	gain	18m_with_21m	Endothelial cell,kupffer cell
425	COL6A3,CD44	gain	18m_with_21m	Endothelial cell,kupffer cell
426	HLA-E,KLRK1	gain	21m_with_30m	Endothelial cell,kupffer cell
427	ALB,B2M_FCGRT	gain	21m_with_30m	Endothelial cell,kupffer cell
428	CXCL9,FCGR2A	gain	21m_with_30m	Endothelial cell,kupffer cell
429	HSP90B1,TLR2	gain	21m_with_30m	Endothelial cell,kupffer cell
430	BGN,TLR2	gain	21m_with_30m	Endothelial cell,kupffer cell
431	F8,LRP1	gain	21m_with_30m	Endothelial cell,kupffer cell
432	ADAM10,TREM2	gain	21m_with_30m	Endothelial cell,kupffer cell
433	ADAM10,AXL	gain	21m_with_30m	Endothelial cell,kupffer cell
434	LAMB2,RPSA	gain	21m_with_30m	Endothelial cell,kupffer cell
435	SERPINA1,LRP1	gain	21m_with_30m	Endothelial cell,kupffer cell
436	APOA2,LRP1	gain	21m_with_30m	Endothelial cell,kupffer cell
437	TGM2,SDC4	gain	21m_with_30m	Endothelial cell,kupffer cell
438	GNAS,ADCY7	gain	21m_with_30m	Endothelial cell,kupffer cell
439	S100A1,RYR1	gain	21m_with_30m	Endothelial cell,kupffer cell
440	GNAI2,ADCY7	gain	21m_with_30m	Endothelial cell,kupffer cell
441	GNAS,ADRB2	gain	21m_with_30m	Endothelial cell,kupffer cell
442	IGFBP4,LRP6	gain	21m_with_30m	Endothelial cell,kupffer cell
443	HSP90B1,TLR7	gain	21m_with_30m	Endothelial cell,kupffer cell
444	APP,LRP6	gain	21m_with_30m	Endothelial cell,kupffer cell
445	SPARC,ENG	gain	21m_with_30m	Endothelial cell,kupffer cell
446	BMP2,ENG	gain	21m_with_30m	Endothelial cell,kupffer cell
447	BGN,TLR4	gain	21m_with_30m	Endothelial cell,kupffer cell
448	HSP90B1,TLR1	gain	21m_with_30m	Endothelial cell,kupffer cell
449	BGN,TLR1	gain	21m_with_30m	Endothelial cell,kupffer cell
450	APP,NOTCH2	gain	21m_with_30m	Endothelial cell,kupffer cell
451	HSP90B1,TLR4	gain	21m_with_30m	Endothelial cell,kupffer cell
452	CALR,LRP1	lost	1m_with_3m	Endothelial cell,kupffer cell
453	RPS19,C5AR1	lost	1m_with_3m	Endothelial cell,kupffer cell
454	C1QB,LRP1	lost	1m_with_3m	Endothelial cell,kupffer cell
455	GNAI2,C5AR1	lost	1m_with_3m	Endothelial cell,kupffer cell
456	ADAM10,AXL	lost	1m_with_3m	Endothelial cell,kupffer cell
457	TGFB1,ACVRL1	lost	1m_with_3m	Endothelial cell,kupffer cell
458	APP,FPR2	lost	1m_with_3m	Endothelial cell,kupffer cell
459	IGFBP4,LRP6	lost	3m_with_18m	Endothelial cell,kupffer cell
460	MBL2,C1QB	lost	3m_with_18m	Endothelial cell,kupffer cell
461	APP,LRP6	lost	3m_with_18m	Endothelial cell,kupffer cell
462	CSF1,SIRPA	lost	3m_with_18m	Endothelial cell,kupffer cell
463	HSP90B1,TLR2	lost	3m_with_18m	Endothelial cell,kupffer cell
464	ADAM23,ITGA4	lost	3m_with_18m	Endothelial cell,kupffer cell
465	HSP90B1,TLR7	lost	3m_with_18m	Endothelial cell,kupffer cell
466	HSP90B1,TLR4	lost	3m_with_18m	Endothelial cell,kupffer cell
467	HSPA8,ADRB2	lost	3m_with_18m	Endothelial cell,kupffer cell
468	GNAS,ADRB2	lost	3m_with_18m	Endothelial cell,kupffer cell
469	APOE,LRP1	lost	18m_with_21m	Endothelial cell,kupffer cell
470	C1QB,LRP1	lost	18m_with_21m	Endothelial cell,kupffer cell
471	PSAP,LRP1	lost	21m_with_30m	Endothelial cell,kupffer cell
472	CALR,LRP1	lost	21m_with_30m	Endothelial cell,kupffer cell
473	MIF,CD44_CD74	lost	21m_with_30m	Endothelial cell,kupffer cell
474	RPS19,C5AR1	lost	21m_with_30m	Endothelial cell,kupffer cell
475	FN1,CD44	lost	21m_with_30m	Endothelial cell,kupffer cell
476	CALM1,PTPRA	lost	21m_with_30m	Endothelial cell,kupffer cell
477	TIMP2,CD44	lost	21m_with_30m	Endothelial cell,kupffer cell
478	COL1A2,CD44	lost	21m_with_30m	Endothelial cell,kupffer cell
479	PSEN1,CD44	lost	21m_with_30m	Endothelial cell,kupffer cell
480	COL6A1,CD44	lost	21m_with_30m	Endothelial cell,kupffer cell
481	COL6A2,CD44	lost	21m_with_30m	Endothelial cell,kupffer cell
482	COL6A3,CD44	lost	21m_with_30m	Endothelial cell,kupffer cell
483	APP,RPSA	gain	1m_with_3m	kupffer cell,hepatocytes
484	CALM2,INSR	gain	1m_with_3m	kupffer cell,hepatocytes
485	SIRPG,CD47	gain	1m_with_3m	kupffer cell,hepatocytes
486	SIRPA,CD47	gain	1m_with_3m	kupffer cell,hepatocytes
487	TFPI,SDC4	gain	1m_with_3m	kupffer cell,hepatocytes
488	APOE,SDC2	gain	3m_with_18m	kupffer cell,hepatocytes
489	APOE,LSR	gain	3m_with_18m	kupffer cell,hepatocytes
490	APOE,ABCA1	gain	3m_with_18m	kupffer cell,hepatocytes
491	APOE,LDLR	gain	3m_with_18m	kupffer cell,hepatocytes
492	B2M,HFE	gain	18m_with_21m	kupffer cell,hepatocytes
493	CALM1,INSR	gain	18m_with_21m	kupffer cell,hepatocytes
494	GRN,TNFRSF1A	gain	18m_with_21m	kupffer cell,hepatocytes
495	CALM1,MYLK	gain	18m_with_21m	kupffer cell,hepatocytes
496	GNAI2,S1PR1	gain	18m_with_21m	kupffer cell,hepatocytes
497	CALM1,FAS	gain	18m_with_21m	kupffer cell,hepatocytes
498	IL1B,SIGIRR	gain	18m_with_21m	kupffer cell,hepatocytes
499	TOR2A,ATP5F1B	gain	21m_with_30m	kupffer cell,hepatocytes
500	APOE,LSR	lost	1m_with_3m	kupffer cell,hepatocytes
501	APOE,LRP1	lost	1m_with_3m	kupffer cell,hepatocytes
502	APOE,SDC2	lost	1m_with_3m	kupffer cell,hepatocytes
503	APOE,ABCA1	lost	1m_with_3m	kupffer cell,hepatocytes
504	APOE,LDLR	lost	1m_with_3m	kupffer cell,hepatocytes
505	HSP90B1,ASGR1	lost	1m_with_3m	kupffer cell,hepatocytes
506	APOE,LRP6	lost	1m_with_3m	kupffer cell,hepatocytes
507	B2M,TFRC	lost	1m_with_3m	kupffer cell,hepatocytes
508	GRN,EGFR	lost	3m_with_18m	kupffer cell,hepatocytes
509	GNAI2,EGFR	lost	3m_with_18m	kupffer cell,hepatocytes
510	CALM2,EGFR	lost	3m_with_18m	kupffer cell,hepatocytes
511	GNAI2,S1PR1	lost	3m_with_18m	kupffer cell,hepatocytes
512	PTPN6,EGFR	lost	3m_with_18m	kupffer cell,hepatocytes
513	ARF1,INSR	lost	3m_with_18m	kupffer cell,hepatocytes
514	CALM1,INSR	lost	3m_with_18m	kupffer cell,hepatocytes
515	HSP90AA1,EGFR	lost	3m_with_18m	kupffer cell,hepatocytes
516	TGM2,ITGB1	lost	3m_with_18m	kupffer cell,hepatocytes
517	CALM2,INSR	lost	3m_with_18m	kupffer cell,hepatocytes
518	LGALS3BP,ITGB1	lost	3m_with_18m	kupffer cell,hepatocytes
519	TFPI,SDC4	lost	3m_with_18m	kupffer cell,hepatocytes
520	APOE,LSR	lost	21m_with_30m	kupffer cell,hepatocytes
521	PSAP,LRP1	lost	21m_with_30m	kupffer cell,hepatocytes
522	C1QB,LRP1	lost	21m_with_30m	kupffer cell,hepatocytes
523	HSPA8,LDLR	lost	21m_with_30m	kupffer cell,hepatocytes
524	TGM2,SDC4	lost	21m_with_30m	kupffer cell,hepatocytes
525	APP,RPSA	lost	21m_with_30m	kupffer cell,hepatocytes
526	GNAS,GCGR	lost	21m_with_30m	kupffer cell,hepatocytes
527	LPL,SDC1	lost	21m_with_30m	kupffer cell,hepatocytes
528	B2M,HFE	lost	21m_with_30m	kupffer cell,hepatocytes
529	CALM1,INSR	lost	21m_with_30m	kupffer cell,hepatocytes
530	GRN,TNFRSF1A	lost	21m_with_30m	kupffer cell,hepatocytes
531	CALM1,MYLK	lost	21m_with_30m	kupffer cell,hepatocytes
532	C3,NRP1	consensus	3m_with_18m	kupffer cell,Endothelial cell
533	TGFB1,ENG	consensus	3m_with_18m	kupffer cell,Endothelial cell
534	TGM2,ITGB1	consensus	3m_with_18m	kupffer cell,Endothelial cell
535	TIMP2,ITGB1	consensus	3m_with_18m	kupffer cell,Endothelial cell
536	TGM2,ITGA9	consensus	3m_with_18m	kupffer cell,Endothelial cell
537	FAM3C,LIFR	consensus	3m_with_18m	kupffer cell,Endothelial cell
538	YBX1,NOTCH1	consensus	3m_with_18m	kupffer cell,Endothelial cell
539	TGFB1,ITGB1	consensus	3m_with_18m	kupffer cell,Endothelial cell
540	ADAM9,ITGB1	consensus	3m_with_18m	kupffer cell,Endothelial cell
541	ADAM10,NOTCH1	consensus	3m_with_18m	kupffer cell,Endothelial cell
542	CD47,SIRPA	consensus	3m_with_18m	kupffer cell,Endothelial cell
543	CD47,SIRPG	consensus	3m_with_18m	kupffer cell,Endothelial cell
544	ADAM10,TSPAN14	consensus	3m_with_18m	kupffer cell,Endothelial cell
545	ADAM10,TSPAN15	consensus	3m_with_18m	kupffer cell,Endothelial cell
546	ADAM17,NOTCH1	consensus	3m_with_18m	kupffer cell,Endothelial cell
547	APP,LRP10	consensus	3m_with_18m	kupffer cell,Endothelial cell
548	ARF6,SMAP1	consensus	3m_with_18m	kupffer cell,Endothelial cell
549	APP,NCSTN	consensus	3m_with_18m	kupffer cell,Endothelial cell
550	APP,CD74	consensus	18m_with_21m	kupffer cell,Endothelial cell
551	SIRPA,CD47	consensus	21m_with_30m	kupffer cell,Endothelial cell
552	SIRPG,CD47	consensus	21m_with_30m	kupffer cell,Endothelial cell
553	TGFB1,ITGB1	consensus	21m_with_30m	kupffer cell,Endothelial cell
554	SELPLG,ESAM	consensus	21m_with_30m	kupffer cell,Endothelial cell
555	CD14,ITGB1	consensus	21m_with_30m	kupffer cell,Endothelial cell
556	ADAM10,TSPAN14	consensus	21m_with_30m	kupffer cell,Endothelial cell
557	ADAM10,TSPAN15	consensus	21m_with_30m	kupffer cell,Endothelial cell
558	ADAM9,ITGB1	consensus	21m_with_30m	kupffer cell,Endothelial cell
559	APP,LRP6	consensus	21m_with_30m	kupffer cell,Endothelial cell
560	HSP90B1,TLR4	gain	1m_with_3m	kupffer cell,Endothelial cell
561	CALM1,VIPR1	gain	1m_with_3m	kupffer cell,Endothelial cell
562	C1QA,CR1	gain	1m_with_3m	kupffer cell,Endothelial cell
563	APP,CD74	gain	3m_with_18m	kupffer cell,Endothelial cell
564	APP,RPSA	gain	3m_with_18m	kupffer cell,Endothelial cell
565	C1QB,C1QBP	gain	3m_with_18m	kupffer cell,Endothelial cell
566	APOE,LRP5	gain	3m_with_18m	kupffer cell,Endothelial cell
567	CALM1,VIPR1	gain	18m_with_21m	kupffer cell,Endothelial cell
568	CALR,SCARF1	gain	18m_with_21m	kupffer cell,Endothelial cell
569	C1QB,LRP1	gain	18m_with_21m	kupffer cell,Endothelial cell
570	CALM1,PTPRA	gain	18m_with_21m	kupffer cell,Endothelial cell
571	GNAS,VIPR1	gain	18m_with_21m	kupffer cell,Endothelial cell
572	LGALS3,MCAM	gain	18m_with_21m	kupffer cell,Endothelial cell
573	APOE,LRP6	gain	21m_with_30m	kupffer cell,Endothelial cell
574	APOE,LRP5	gain	21m_with_30m	kupffer cell,Endothelial cell
575	LGALS1,ITGB1	gain	21m_with_30m	kupffer cell,Endothelial cell
576	CXCL9,FCGR2A	gain	21m_with_30m	kupffer cell,Endothelial cell
577	C3,NRP1	gain	21m_with_30m	kupffer cell,Endothelial cell
578	GDF15,TGFBR2	gain	21m_with_30m	kupffer cell,Endothelial cell
579	CXCL10,DPP4	gain	21m_with_30m	kupffer cell,Endothelial cell
580	ALB,B2M_FCGRT	gain	21m_with_30m	kupffer cell,Endothelial cell
581	CALM1,FAS	gain	21m_with_30m	kupffer cell,Endothelial cell
582	GNAI2,S1PR1	gain	21m_with_30m	kupffer cell,Endothelial cell
583	FAM3C,LIFR	gain	21m_with_30m	kupffer cell,Endothelial cell
584	CALM1,INSR	gain	21m_with_30m	kupffer cell,Endothelial cell
585	CXCL9,DPP4	gain	21m_with_30m	kupffer cell,Endothelial cell
586	CCL4,CNR2	gain	21m_with_30m	kupffer cell,Endothelial cell
587	GNAI2,TBXA2R	gain	21m_with_30m	kupffer cell,Endothelial cell
588	GNAI2,IGF1R	gain	21m_with_30m	kupffer cell,Endothelial cell
589	TGFB3,ENG	gain	21m_with_30m	kupffer cell,Endothelial cell
590	TGFB3,ITGB1	gain	21m_with_30m	kupffer cell,Endothelial cell
591	B2M,HFE	lost	3m_with_18m	kupffer cell,Endothelial cell
592	CALM1,PTPRA	lost	3m_with_18m	kupffer cell,Endothelial cell
593	HSP90B1,TLR4	lost	3m_with_18m	kupffer cell,Endothelial cell
594	CALM1,VIPR1	lost	3m_with_18m	kupffer cell,Endothelial cell
595	APOE,LRP5	lost	18m_with_21m	kupffer cell,Endothelial cell
596	APP,RPSA	lost	21m_with_30m	kupffer cell,Endothelial cell
597	GRN,TNFRSF1A	lost	21m_with_30m	kupffer cell,Endothelial cell
598	CALM1,VIPR1	lost	21m_with_30m	kupffer cell,Endothelial cell
599	C1QB,LRP1	lost	21m_with_30m	kupffer cell,Endothelial cell
600	C1QB,C1QBP	lost	21m_with_30m	kupffer cell,Endothelial cell
601	C1QA,CR1	lost	21m_with_30m	kupffer cell,Endothelial cell
602	C3,IFITM1	consensus	1m_with_3m	hepatocytes,kupffer cell
603	HRG,FCGR1A	consensus	1m_with_3m	hepatocytes,kupffer cell
604	ORM1,CCR5	consensus	1m_with_3m	hepatocytes,kupffer cell
605	CXCL12,ITGB1	consensus	1m_with_3m	hepatocytes,kupffer cell
606	PLG,ITGB2	consensus	18m_with_21m	hepatocytes,kupffer cell
607	FN1,CD44	consensus	18m_with_21m	hepatocytes,kupffer cell
608	PLG,ITGA9	consensus	18m_with_21m	hepatocytes,kupffer cell
609	APOC2,LRP1	consensus	18m_with_21m	hepatocytes,kupffer cell
610	MIF,CD44_CD74	consensus	18m_with_21m	hepatocytes,kupffer cell
611	ANG,PLXNB2	consensus	18m_with_21m	hepatocytes,kupffer cell
612	C4A,C3AR1	consensus	18m_with_21m	hepatocytes,kupffer cell
613	APOA4,LRP1	consensus	18m_with_21m	hepatocytes,kupffer cell
614	GAS6,AXL	consensus	18m_with_21m	hepatocytes,kupffer cell
615	VEGFA,CD44	consensus	18m_with_21m	hepatocytes,kupffer cell
616	HPX,LRP1	consensus	21m_with_30m	hepatocytes,kupffer cell
617	SERPINC1,LRP1	consensus	21m_with_30m	hepatocytes,kupffer cell
618	MBL2,LRP1	consensus	21m_with_30m	hepatocytes,kupffer cell
619	VTN,ITGAV_ITGB1	consensus	21m_with_30m	hepatocytes,kupffer cell
620	VTN,ITGAV_ITGB5	consensus	21m_with_30m	hepatocytes,kupffer cell
621	MIF,CD44_CD74	consensus	21m_with_30m	hepatocytes,kupffer cell
622	PLG,ITGA9	consensus	21m_with_30m	hepatocytes,kupffer cell
623	HRG,FCGR1A	consensus	21m_with_30m	hepatocytes,kupffer cell
624	RARRES2,CCRL2	consensus	21m_with_30m	hepatocytes,kupffer cell
625	CXCL12,ITGB1	consensus	21m_with_30m	hepatocytes,kupffer cell
626	ANG,PLXNB2	consensus	21m_with_30m	hepatocytes,kupffer cell
627	APOE,LRP6	gain	1m_with_3m	hepatocytes,kupffer cell
628	APOE,LRP5	gain	1m_with_3m	hepatocytes,kupffer cell
629	B2M,HFE	gain	1m_with_3m	hepatocytes,kupffer cell
630	APOB,LRP6	gain	1m_with_3m	hepatocytes,kupffer cell
631	IGFBP4,LRP6	gain	1m_with_3m	hepatocytes,kupffer cell
632	FGB,TLR4	gain	1m_with_3m	hepatocytes,kupffer cell
633	APOC3,TLR2	gain	1m_with_3m	hepatocytes,kupffer cell
634	FGG,TLR4	gain	1m_with_3m	hepatocytes,kupffer cell
635	HP,TLR4	gain	1m_with_3m	hepatocytes,kupffer cell
636	B2M,HFE	gain	18m_with_21m	hepatocytes,kupffer cell
637	PSAP,LRP1	gain	18m_with_21m	hepatocytes,kupffer cell
638	C3,CR1	gain	18m_with_21m	hepatocytes,kupffer cell
639	APP,CD74	gain	18m_with_21m	hepatocytes,kupffer cell
640	APOC3,TLR2	gain	21m_with_30m	hepatocytes,kupffer cell
641	APOA1,ABCA1	gain	21m_with_30m	hepatocytes,kupffer cell
642	S100A1,RYR1	gain	21m_with_30m	hepatocytes,kupffer cell
643	FGB,ITGAM	gain	21m_with_30m	hepatocytes,kupffer cell
644	MIF,CD74_CXCR4	gain	21m_with_30m	hepatocytes,kupffer cell
645	TF,ADRB2	gain	21m_with_30m	hepatocytes,kupffer cell
646	ANGPTL3,ITGA5	gain	21m_with_30m	hepatocytes,kupffer cell
647	APOA2,LDLR	gain	21m_with_30m	hepatocytes,kupffer cell
648	APOA1,LDLR	gain	21m_with_30m	hepatocytes,kupffer cell
649	APOC3,LDLR	gain	21m_with_30m	hepatocytes,kupffer cell
650	GSTP1,TRAF2	gain	21m_with_30m	hepatocytes,kupffer cell
651	TF,LDLR	gain	21m_with_30m	hepatocytes,kupffer cell
652	ALB,B2M_FCGRT	lost	1m_with_3m	hepatocytes,kupffer cell
653	APOE,SCARB1	lost	1m_with_3m	hepatocytes,kupffer cell
654	C3,NRP1	lost	1m_with_3m	hepatocytes,kupffer cell
655	APP,CD74	lost	1m_with_3m	hepatocytes,kupffer cell
656	APOE,LRP6	lost	3m_with_18m	hepatocytes,kupffer cell
657	B2M,HFE	lost	3m_with_18m	hepatocytes,kupffer cell
658	APOB,LRP6	lost	3m_with_18m	hepatocytes,kupffer cell
659	IGFBP4,LRP6	lost	3m_with_18m	hepatocytes,kupffer cell
660	TF,ADRB2	lost	3m_with_18m	hepatocytes,kupffer cell
661	FGB,TLR4	lost	3m_with_18m	hepatocytes,kupffer cell
662	APOC3,TLR2	lost	3m_with_18m	hepatocytes,kupffer cell
663	FGG,TLR4	lost	3m_with_18m	hepatocytes,kupffer cell
664	HP,TLR4	lost	3m_with_18m	hepatocytes,kupffer cell
665	APOB,TLR4	lost	3m_with_18m	hepatocytes,kupffer cell
666	APOB,ADRB2	lost	3m_with_18m	hepatocytes,kupffer cell
667	APOE,LRP1	lost	21m_with_30m	hepatocytes,kupffer cell
668	C3,CD81	lost	21m_with_30m	hepatocytes,kupffer cell
669	C3,LRP1	lost	21m_with_30m	hepatocytes,kupffer cell
670	CP,SLC40A1	lost	21m_with_30m	hepatocytes,kupffer cell
671	COPA,CD74	lost	21m_with_30m	hepatocytes,kupffer cell
672	B2M,HFE	lost	21m_with_30m	hepatocytes,kupffer cell
673	C3,C3AR1	lost	21m_with_30m	hepatocytes,kupffer cell
674	APOE,SCARB1	lost	21m_with_30m	hepatocytes,kupffer cell
675	APOB,LRP1	lost	21m_with_30m	hepatocytes,kupffer cell
676	FN1,CD44	lost	21m_with_30m	hepatocytes,kupffer cell
677	CALR,LRP1	lost	21m_with_30m	hepatocytes,kupffer cell
678	HSP90B1,LRP1	lost	21m_with_30m	hepatocytes,kupffer cell
679	APOB,ITGB2	lost	21m_with_30m	hepatocytes,kupffer cell
680	APOE,LRP5	lost	21m_with_30m	hepatocytes,kupffer cell
681	C3,CR1	lost	21m_with_30m	hepatocytes,kupffer cell
682	APP,CD74	lost	21m_with_30m	hepatocytes,kupffer cell
683	COL4A1,SDC1	consensus	1m_with_3m	Endothelial cell,hepatocytes
684	FABP5,RXRA	consensus	1m_with_3m	Endothelial cell,hepatocytes
685	COL4A1,CD47	consensus	1m_with_3m	Endothelial cell,hepatocytes
686	COL4A2,SDC1	consensus	1m_with_3m	Endothelial cell,hepatocytes
687	F8,ASGR2	consensus	1m_with_3m	Endothelial cell,hepatocytes
688	F8,LRP1	consensus	1m_with_3m	Endothelial cell,hepatocytes
689	F8,LDLR	consensus	1m_with_3m	Endothelial cell,hepatocytes
690	APOE,SDC2	gain	3m_with_18m	Endothelial cell,hepatocytes
691	HSP90B1,ASGR1	gain	3m_with_18m	Endothelial cell,hepatocytes
692	PSAP,LRP1	gain	18m_with_21m	Endothelial cell,hepatocytes
693	FAM3C,LAMP1	gain	18m_with_21m	Endothelial cell,hepatocytes
694	B2M,HFE	gain	18m_with_21m	Endothelial cell,hepatocytes
695	CALM1,INSR	gain	18m_with_21m	Endothelial cell,hepatocytes
696	CALM2,INSR	gain	18m_with_21m	Endothelial cell,hepatocytes
697	CCN1,SDC4	gain	18m_with_21m	Endothelial cell,hepatocytes
698	CALM1,MYLK	gain	18m_with_21m	Endothelial cell,hepatocytes
699	CALM2,MYLK	gain	18m_with_21m	Endothelial cell,hepatocytes
700	LGALS1,ITGB1	gain	18m_with_21m	Endothelial cell,hepatocytes
701	GNAI2,S1PR1	gain	18m_with_21m	Endothelial cell,hepatocytes
702	CALM1,FAS	gain	18m_with_21m	Endothelial cell,hepatocytes
703	HSP90B1,ASGR1	gain	21m_with_30m	Endothelial cell,hepatocytes
704	F8,ASGR2	gain	21m_with_30m	Endothelial cell,hepatocytes
705	APOE,LSR	lost	1m_with_3m	Endothelial cell,hepatocytes
706	HSP90B1,ASGR1	lost	1m_with_3m	Endothelial cell,hepatocytes
707	HSPA8,LDLR	lost	1m_with_3m	Endothelial cell,hepatocytes
708	HSP90B1,LRP1	lost	1m_with_3m	Endothelial cell,hepatocytes
709	B2M,TFRC	lost	1m_with_3m	Endothelial cell,hepatocytes
710	BMP2,HJV	lost	1m_with_3m	Endothelial cell,hepatocytes
711	CALM1,FAS	lost	1m_with_3m	Endothelial cell,hepatocytes
712	CALM1,MYLK	lost	1m_with_3m	Endothelial cell,hepatocytes
713	CALM2,MYLK	lost	1m_with_3m	Endothelial cell,hepatocytes
714	IGFBP4,LRP6	lost	1m_with_3m	Endothelial cell,hepatocytes
715	CALM2,EGFR	lost	3m_with_18m	Endothelial cell,hepatocytes
716	PSAP,LRP1	lost	3m_with_18m	Endothelial cell,hepatocytes
717	GNAI2,EGFR	lost	3m_with_18m	Endothelial cell,hepatocytes
718	FAM3C,LAMP1	lost	3m_with_18m	Endothelial cell,hepatocytes
719	CALM2,INSR	lost	3m_with_18m	Endothelial cell,hepatocytes
720	GNAI2,S1PR1	lost	3m_with_18m	Endothelial cell,hepatocytes
721	CALM1,INSR	lost	3m_with_18m	Endothelial cell,hepatocytes
722	APOE,SDC2	lost	18m_with_21m	Endothelial cell,hepatocytes
723	HSP90B1,ASGR1	lost	18m_with_21m	Endothelial cell,hepatocytes
724	APP,RPSA	lost	21m_with_30m	Endothelial cell,hepatocytes
725	PSAP,LRP1	lost	21m_with_30m	Endothelial cell,hepatocytes
726	GNAS,GCGR	lost	21m_with_30m	Endothelial cell,hepatocytes
727	APP,APLP2	lost	21m_with_30m	Endothelial cell,hepatocytes
728	APP,LRP1	lost	21m_with_30m	Endothelial cell,hepatocytes
729	FAM3C,LAMP1	lost	21m_with_30m	Endothelial cell,hepatocytes
730	COL4A1,SDC1	lost	21m_with_30m	Endothelial cell,hepatocytes
731	HSPG2,SDC1	lost	21m_with_30m	Endothelial cell,hepatocytes
732	B2M,HFE	lost	21m_with_30m	Endothelial cell,hepatocytes
733	CALM1,INSR	lost	21m_with_30m	Endothelial cell,hepatocytes
734	CALM2,INSR	lost	21m_with_30m	Endothelial cell,hepatocytes
735	CCN1,SDC4	lost	21m_with_30m	Endothelial cell,hepatocytes
736	BMP2,HJV	lost	21m_with_30m	Endothelial cell,hepatocytes
737	CALM1,MYLK	lost	21m_with_30m	Endothelial cell,hepatocytes
738	CALM2,MYLK	lost	21m_with_30m	Endothelial cell,hepatocytes
739	LGALS1,ITGB1	lost	21m_with_30m	Endothelial cell,hepatocytes
740	GNAI2,S1PR1	lost	21m_with_30m	Endothelial cell,hepatocytes
