# Supplementary material for: Quantitative profiling of lifespan-dependent cell-cell communication potential reveals dynamic ligand-receptor network shifts across mouse tissues
Source: PLoS One. 2026 Mar 20;21(3):e0345045. doi: 10.1371/journal.pone.0345045 (PMC13004335; doi:10.1371/journal.pone.0345045)
Supplement: S1 Dataset — (ZIP) [file pone.0345045.s003.zip › Kidney_age_all_changes.csv]

	ligand_receptor	change_category	timeline	type_of_communication
0	LPL,LRP2	consensus	1m_with_3m	Proximal tubule cell,Proximal tubule cell
1	TIMP3,MET	consensus	1m_with_3m	Proximal tubule cell,Proximal tubule cell
2	APP,TNFRSF21	consensus	1m_with_3m	Proximal tubule cell,Proximal tubule cell
3	SPP1,ITGAV_ITGB6	consensus	1m_with_3m	Proximal tubule cell,Proximal tubule cell
4	ACTR2,LRP2	consensus	1m_with_3m	Proximal tubule cell,Proximal tubule cell
5	MDK,NCL	consensus	1m_with_3m	Proximal tubule cell,Proximal tubule cell
6	APOE,VLDLR	consensus	1m_with_3m	Proximal tubule cell,Proximal tubule cell
7	APOE,SDC2	consensus	1m_with_3m	Proximal tubule cell,Proximal tubule cell
8	ADAM9,ITGAV	consensus	1m_with_3m	Proximal tubule cell,Proximal tubule cell
9	SEMA4A,PLXNB2	consensus	1m_with_3m	Proximal tubule cell,Proximal tubule cell
10	TIMP3,MET	consensus	3m_with_18m	Proximal tubule cell,Proximal tubule cell
11	TIMP3,DDR1	consensus	3m_with_18m	Proximal tubule cell,Proximal tubule cell
12	APOB,LRP2	consensus	3m_with_18m	Proximal tubule cell,Proximal tubule cell
13	LRPAP1,VLDLR	consensus	3m_with_18m	Proximal tubule cell,Proximal tubule cell
14	CCN1,SDC4	consensus	3m_with_18m	Proximal tubule cell,Proximal tubule cell
15	APOE,LRP6	consensus	3m_with_18m	Proximal tubule cell,Proximal tubule cell
16	CALM3,INSR	consensus	3m_with_18m	Proximal tubule cell,Proximal tubule cell
17	CALM3,MYLK	consensus	3m_with_18m	Proximal tubule cell,Proximal tubule cell
18	MDK,NCL	consensus	3m_with_18m	Proximal tubule cell,Proximal tubule cell
19	CCN1,ITGAV	consensus	3m_with_18m	Proximal tubule cell,Proximal tubule cell
20	COL18A1,GPC4	consensus	3m_with_18m	Proximal tubule cell,Proximal tubule cell
21	ADAM9,ITGAV	consensus	3m_with_18m	Proximal tubule cell,Proximal tubule cell
22	MDK,ITGA6_ITGB1	consensus	3m_with_18m	Proximal tubule cell,Proximal tubule cell
23	APOB,LRP2	consensus	21m_with_30m	Proximal tubule cell,Proximal tubule cell
24	LPL,LRP2	consensus	21m_with_30m	Proximal tubule cell,Proximal tubule cell
25	ACTR2,LRP2	consensus	21m_with_30m	Proximal tubule cell,Proximal tubule cell
26	CCN1,SDC4	consensus	21m_with_30m	Proximal tubule cell,Proximal tubule cell
27	BSG,SLC16A1	consensus	21m_with_30m	Proximal tubule cell,Proximal tubule cell
28	TGM2,SDC4	consensus	21m_with_30m	Proximal tubule cell,Proximal tubule cell
29	CALM2,AQP1	consensus	21m_with_30m	Proximal tubule cell,Proximal tubule cell
30	IGFBP4,LRP6	consensus	21m_with_30m	Proximal tubule cell,Proximal tubule cell
31	APP,VLDLR	consensus	21m_with_30m	Proximal tubule cell,Proximal tubule cell
32	CCN1,ITGAV	consensus	21m_with_30m	Proximal tubule cell,Proximal tubule cell
33	CALM3,MYLK	consensus	21m_with_30m	Proximal tubule cell,Proximal tubule cell
34	APOB,VLDLR	consensus	21m_with_30m	Proximal tubule cell,Proximal tubule cell
35	VEGFA,ITGAV	consensus	21m_with_30m	Proximal tubule cell,Proximal tubule cell
36	APOB,LRP2	gain	1m_with_3m	Proximal tubule cell,Proximal tubule cell
37	SPP1,ITGAV_ITGB1	gain	1m_with_3m	Proximal tubule cell,Proximal tubule cell
38	TIMP3,DDR1	gain	1m_with_3m	Proximal tubule cell,Proximal tubule cell
39	GC,LRP2	gain	1m_with_3m	Proximal tubule cell,Proximal tubule cell
40	TGM2,SDC4	gain	1m_with_3m	Proximal tubule cell,Proximal tubule cell
41	CCN1,SDC4	gain	1m_with_3m	Proximal tubule cell,Proximal tubule cell
42	BSG,SLC16A1	gain	1m_with_3m	Proximal tubule cell,Proximal tubule cell
43	CALR,ITGAV	gain	3m_with_18m	Proximal tubule cell,Proximal tubule cell
44	APP,LRP10	gain	3m_with_18m	Proximal tubule cell,Proximal tubule cell
45	TF,LRP2	gain	3m_with_18m	Proximal tubule cell,Proximal tubule cell
46	APP,LRP6	gain	3m_with_18m	Proximal tubule cell,Proximal tubule cell
47	ANGPTL4,SDC4	gain	3m_with_18m	Proximal tubule cell,Proximal tubule cell
48	HSP90AA1,ERBB2	gain	3m_with_18m	Proximal tubule cell,Proximal tubule cell
49	HSP90B1,ERBB2	gain	3m_with_18m	Proximal tubule cell,Proximal tubule cell
50	SPP1,ITGAV_ITGB6	lost	21m_with_30m	Proximal tubule cell,Proximal tubule cell
51	ARPC5,LRP2	lost	21m_with_30m	Proximal tubule cell,Proximal tubule cell
52	CALM1,AQP1	lost	21m_with_30m	Proximal tubule cell,Proximal tubule cell
53	CALR,ITGAV	lost	21m_with_30m	Proximal tubule cell,Proximal tubule cell
54	GC,LRP2	lost	21m_with_30m	Proximal tubule cell,Proximal tubule cell
55	TF,LRP2	lost	21m_with_30m	Proximal tubule cell,Proximal tubule cell
56	APP,LRP10	lost	21m_with_30m	Proximal tubule cell,Proximal tubule cell
57	TIMP3,DDR1	lost	21m_with_30m	Proximal tubule cell,Proximal tubule cell
58	TOR2A,ATP5F1B	lost	21m_with_30m	Proximal tubule cell,Proximal tubule cell
59	GPI,AMFR	lost	21m_with_30m	Proximal tubule cell,Proximal tubule cell
60	APOE,VLDLR	lost	21m_with_30m	Proximal tubule cell,Proximal tubule cell
61	APOE,LRP6	lost	21m_with_30m	Proximal tubule cell,Proximal tubule cell
62	HSP90AA1,ERBB2	lost	21m_with_30m	Proximal tubule cell,Proximal tubule cell
63	APOE,LSR	lost	21m_with_30m	Proximal tubule cell,Proximal tubule cell
64	GNAI2,CCR5	consensus	18m_with_21m	Macrophage,Macrophage
65	LGALS1,PTPRC	consensus	18m_with_21m	Macrophage,Macrophage
66	VIM,CD44	consensus	18m_with_21m	Macrophage,Macrophage
67	TF,ADRB2	consensus	18m_with_21m	Macrophage,Macrophage
68	TF,HFE	consensus	18m_with_21m	Macrophage,Macrophage
69	SELPLG,ITGAM	consensus	18m_with_21m	Macrophage,Macrophage
70	MRC1,PTPRC	consensus	18m_with_21m	Macrophage,Macrophage
71	HSP90B1,TLR2	consensus	18m_with_21m	Macrophage,Macrophage
72	PTPN6,CD300LF	consensus	18m_with_21m	Macrophage,Macrophage
73	GRN,TNFRSF1B	consensus	18m_with_21m	Macrophage,Macrophage
74	CCL3,CCR5	consensus	18m_with_21m	Macrophage,Macrophage
75	TGFB1,ITGB5	consensus	18m_with_21m	Macrophage,Macrophage
76	TGFB1,ACVRL1	consensus	18m_with_21m	Macrophage,Macrophage
77	LGALS3BP,ITGB1	consensus	18m_with_21m	Macrophage,Macrophage
78	ICAM1,ITGAM_ITGB2	consensus	18m_with_21m	Macrophage,Macrophage
79	IL16,CCR5	consensus	18m_with_21m	Macrophage,Macrophage
80	IL1B,ADRB2	consensus	21m_with_30m	Macrophage,Macrophage
81	TF,HFE	consensus	21m_with_30m	Macrophage,Macrophage
82	CD47,SIRPG	consensus	21m_with_30m	Macrophage,Macrophage
83	SIRPA,CD47	consensus	21m_with_30m	Macrophage,Macrophage
84	TF,ADRB2	consensus	21m_with_30m	Macrophage,Macrophage
85	CCL4,CCR5	consensus	21m_with_30m	Macrophage,Macrophage
86	GRN,TNFRSF1A	consensus	21m_with_30m	Macrophage,Macrophage
87	CCL3,CCR5	consensus	21m_with_30m	Macrophage,Macrophage
88	TGFB1,ITGB5	consensus	21m_with_30m	Macrophage,Macrophage
89	GRN,TNFRSF1B	consensus	21m_with_30m	Macrophage,Macrophage
90	TGFB1,ACVRL1	consensus	21m_with_30m	Macrophage,Macrophage
91	LGALS1,PTPRC	consensus	21m_with_30m	Macrophage,Macrophage
92	SEMA4D,CD72	consensus	21m_with_30m	Macrophage,Macrophage
93	VIM,CD44	consensus	21m_with_30m	Macrophage,Macrophage
94	PTPN6,CD300LF	consensus	21m_with_30m	Macrophage,Macrophage
95	TIMP2,CD44	consensus	21m_with_30m	Macrophage,Macrophage
96	MRC1,PTPRC	consensus	21m_with_30m	Macrophage,Macrophage
97	COPA,CD74	gain	1m_with_3m	Macrophage,Macrophage
98	C1QB,CD33	gain	1m_with_3m	Macrophage,Macrophage
99	C1QA,CD33	gain	1m_with_3m	Macrophage,Macrophage
100	APOE,TREM2	gain	3m_with_18m	Macrophage,Macrophage
101	C1QA,CD93	gain	3m_with_18m	Macrophage,Macrophage
102	SELPLG,ITGAM	gain	3m_with_18m	Macrophage,Macrophage
103	CD14,ITGA4	gain	3m_with_18m	Macrophage,Macrophage
104	CD14,RIPK1	gain	3m_with_18m	Macrophage,Macrophage
105	APOE,SCARB1	gain	3m_with_18m	Macrophage,Macrophage
106	GNAI2,ADCY7	gain	3m_with_18m	Macrophage,Macrophage
107	S100A8,ITGB2	gain	3m_with_18m	Macrophage,Macrophage
108	APOE,LRP1	gain	21m_with_30m	Macrophage,Macrophage
109	PSAP,LRP1	gain	21m_with_30m	Macrophage,Macrophage
110	C1QB,LRP1	gain	21m_with_30m	Macrophage,Macrophage
111	APOE,SCARB1	gain	21m_with_30m	Macrophage,Macrophage
112	C1QA,CD93	lost	18m_with_21m	Macrophage,Macrophage
113	CD14,ITGA4	lost	18m_with_21m	Macrophage,Macrophage
114	CD14,RIPK1	lost	18m_with_21m	Macrophage,Macrophage
115	APOE,SCARB1	lost	18m_with_21m	Macrophage,Macrophage
116	LGALS1,ITGB1	lost	18m_with_21m	Macrophage,Macrophage
117	CCL8,CCR2	lost	18m_with_21m	Macrophage,Macrophage
118	GNAI2,ADCY7	lost	18m_with_21m	Macrophage,Macrophage
119	S100A8,ITGB2	lost	18m_with_21m	Macrophage,Macrophage
120	SIRPA,CD47	consensus	18m_with_21m	Macrophage,Distal tubular cell
121	SIRPG,CD47	consensus	18m_with_21m	Macrophage,Distal tubular cell
122	GRN,SORT1	consensus	18m_with_21m	Macrophage,Distal tubular cell
123	SELPLG,ESAM	consensus	18m_with_21m	Macrophage,Distal tubular cell
124	SEMA4D,MET	consensus	18m_with_21m	Macrophage,Distal tubular cell
125	SEMA4A,PLXNB2	consensus	18m_with_21m	Macrophage,Distal tubular cell
126	GPI,AMFR	gain	3m_with_18m	Macrophage,Distal tubular cell
127	CALM1,INSR	gain	3m_with_18m	Macrophage,Distal tubular cell
128	TOR2A,ATP5F1B	gain	3m_with_18m	Macrophage,Distal tubular cell
129	CALM2,INSR	gain	3m_with_18m	Macrophage,Distal tubular cell
130	APP,APLP2	gain	21m_with_30m	Macrophage,Distal tubular cell
131	CALM1,KCNQ1	gain	21m_with_30m	Macrophage,Distal tubular cell
132	CALM1,MYLK	gain	21m_with_30m	Macrophage,Distal tubular cell
133	GPI,AMFR	gain	21m_with_30m	Macrophage,Distal tubular cell
134	HSP90AA1,ERBB2	gain	21m_with_30m	Macrophage,Distal tubular cell
135	LGALS1,ITGB1	gain	21m_with_30m	Macrophage,Distal tubular cell
136	CALM2,KCNQ1	gain	21m_with_30m	Macrophage,Distal tubular cell
137	CALM2,MYLK	gain	21m_with_30m	Macrophage,Distal tubular cell
138	HSP90B1,ERBB2	gain	21m_with_30m	Macrophage,Distal tubular cell
139	GPI,AMFR	lost	18m_with_21m	Macrophage,Distal tubular cell
140	CALM1,INSR	lost	18m_with_21m	Macrophage,Distal tubular cell
141	CALM2,INSR	lost	18m_with_21m	Macrophage,Distal tubular cell
142	LGALS1,ITGB1	lost	18m_with_21m	Macrophage,Distal tubular cell
143	GNAI2,C5AR1	consensus	1m_with_3m	B cell,Macrophage
144	LTB,TNFRSF1A	consensus	1m_with_3m	B cell,Macrophage
145	VIM,CD44	consensus	1m_with_3m	B cell,Macrophage
146	PTPN6,CLEC12A	consensus	1m_with_3m	B cell,Macrophage
147	IL16,CCR5	consensus	1m_with_3m	B cell,Macrophage
148	PTPN6,CD300LF	consensus	1m_with_3m	B cell,Macrophage
149	CD55,CR1	consensus	1m_with_3m	B cell,Macrophage
150	CALM1,PTPRA	gain	3m_with_18m	B cell,Macrophage
151	TGFB1,ITGB1	gain	3m_with_18m	B cell,Macrophage
152	SEMA4D,CD72	gain	3m_with_18m	B cell,Macrophage
153	GNAS,ADCY7	gain	3m_with_18m	B cell,Macrophage
154	GNAI2,ADCY7	gain	3m_with_18m	B cell,Macrophage
155	LGALS1,PTPRC	gain	3m_with_18m	B cell,Macrophage
156	COPA,CD74	gain	18m_with_21m	B cell,Macrophage
157	COPA,CD74	lost	21m_with_30m	B cell,Macrophage
158	EGF,ADRB2	consensus	3m_with_18m	Collecting duct cell,B cell
159	MIF,CD74_CXCR4	consensus	3m_with_18m	Collecting duct cell,B cell
160	GNAS,ADRB2	consensus	3m_with_18m	Collecting duct cell,B cell
161	ACTR2,ADRB2	consensus	3m_with_18m	Collecting duct cell,B cell
162	VEGFB,ADRB2	consensus	3m_with_18m	Collecting duct cell,B cell
163	KNG1,ITGB2	consensus	21m_with_30m	Collecting duct cell,B cell
164	COL4A4,CD47	consensus	21m_with_30m	Collecting duct cell,B cell
165	LPL,CD44	consensus	21m_with_30m	Collecting duct cell,B cell
166	CCN1,ITGB2	consensus	21m_with_30m	Collecting duct cell,B cell
167	VEGFA,CD44	consensus	21m_with_30m	Collecting duct cell,B cell
168	LAMA5,CD44	consensus	21m_with_30m	Collecting duct cell,B cell
169	SPP1,ITGA4_ITGB1	gain	3m_with_18m	Collecting duct cell,B cell
170	SPP1,CD44	gain	18m_with_21m	Collecting duct cell,B cell
171	MIF,CD44_CD74	gain	18m_with_21m	Collecting duct cell,B cell
172	KNG1,ITGB2	gain	18m_with_21m	Collecting duct cell,B cell
173	APP,LRP10	gain	21m_with_30m	Collecting duct cell,B cell
174	LAMB2,RPSA	gain	21m_with_30m	Collecting duct cell,B cell
175	TIMP3,CD44	gain	21m_with_30m	Collecting duct cell,B cell
176	CALM1,KCNN4	gain	21m_with_30m	Collecting duct cell,B cell
177	SPP1,S1PR1	gain	21m_with_30m	Collecting duct cell,B cell
178	KNG1,ITGB2	lost	1m_with_3m	Collecting duct cell,B cell
179	CD24,SIGLEC10	lost	1m_with_3m	Collecting duct cell,B cell
180	KNG1,PLAUR	lost	18m_with_21m	Collecting duct cell,B cell
181	GNAS,ADRB2	lost	18m_with_21m	Collecting duct cell,B cell
182	EGF,ADRB2	lost	18m_with_21m	Collecting duct cell,B cell
183	SPP1,ITGA4_ITGB1	lost	18m_with_21m	Collecting duct cell,B cell
184	SPP1,CD44	consensus	21m_with_30m	Proximal tubule cell,B cell
185	LGALS1,PTPRC	consensus	21m_with_30m	Proximal tubule cell,B cell
186	COL4A3,CD47	consensus	21m_with_30m	Proximal tubule cell,B cell
187	MDK,NCL	consensus	21m_with_30m	Proximal tubule cell,B cell
188	APOB,ITGB2	consensus	21m_with_30m	Proximal tubule cell,B cell
189	FGF1,CD44	consensus	21m_with_30m	Proximal tubule cell,B cell
190	COL4A4,CD44	consensus	21m_with_30m	Proximal tubule cell,B cell
191	MIF,CD74_CXCR4	gain	1m_with_3m	Proximal tubule cell,B cell
192	SPP1,ITGA4_ITGB1	gain	3m_with_18m	Proximal tubule cell,B cell
193	SPP1,CD44	gain	18m_with_21m	Proximal tubule cell,B cell
194	TIMP3,CD44	gain	18m_with_21m	Proximal tubule cell,B cell
195	MIF,CD44_CD74	gain	18m_with_21m	Proximal tubule cell,B cell
196	APP,LRP10	gain	21m_with_30m	Proximal tubule cell,B cell
197	LPL,SDC1	gain	21m_with_30m	Proximal tubule cell,B cell
198	CALM1,KCNN4	gain	21m_with_30m	Proximal tubule cell,B cell
199	SPP1,S1PR1	gain	21m_with_30m	Proximal tubule cell,B cell
200	LRPAP1,SORL1	lost	1m_with_3m	Proximal tubule cell,B cell
201	LGALS1,CD69	lost	1m_with_3m	Proximal tubule cell,B cell
202	MDK,NCL	lost	1m_with_3m	Proximal tubule cell,B cell
203	SPP1,S1PR1	lost	3m_with_18m	Proximal tubule cell,B cell
204	GNAS,ADRB2	lost	3m_with_18m	Proximal tubule cell,B cell
205	HSPA8,ADRB2	lost	18m_with_21m	Proximal tubule cell,B cell
206	SPP1,ITGA4_ITGB1	lost	18m_with_21m	Proximal tubule cell,B cell
207	SIRPA,CD47	lost	21m_with_30m	Proximal tubule cell,B cell
208	SIRPG,CD47	lost	21m_with_30m	Proximal tubule cell,B cell
209	COL4A1,CD47	lost	21m_with_30m	Proximal tubule cell,B cell
210	SEMA4D,CD72	lost	21m_with_30m	Proximal tubule cell,B cell
211	GNAI2,S1PR4	consensus	1m_with_3m	Macrophage,T cell
212	SIRPA,CD47	consensus	1m_with_3m	Macrophage,T cell
213	SIRPG,CD47	consensus	1m_with_3m	Macrophage,T cell
214	CD14,ITGB1	consensus	1m_with_3m	Macrophage,T cell
215	ITGB2,THY1	consensus	1m_with_3m	Macrophage,T cell
216	CXCL16,CXCR6	consensus	1m_with_3m	Macrophage,T cell
217	CD86,CD28	consensus	1m_with_3m	Macrophage,T cell
218	TGFB1,ITGB1	consensus	1m_with_3m	Macrophage,T cell
219	ICOSLG,CD28	consensus	1m_with_3m	Macrophage,T cell
220	TIMP2,ITGB1	consensus	1m_with_3m	Macrophage,T cell
221	LGALS3BP,ITGB1	consensus	1m_with_3m	Macrophage,T cell
222	HLA-DQB1,CD4	gain	1m_with_3m	Macrophage,T cell
223	GNAI2,CXCR3	gain	1m_with_3m	Macrophage,T cell
224	HLA-DMB,CD4	gain	1m_with_3m	Macrophage,T cell
225	HLA-DMA,CD4	gain	1m_with_3m	Macrophage,T cell
226	B2M,KLRC2	gain	3m_with_18m	Macrophage,T cell
227	B2M,KLRC1	gain	3m_with_18m	Macrophage,T cell
228	B2M,KLRD1	gain	3m_with_18m	Macrophage,T cell
229	HLA-E,KLRC2_KLRD1	gain	3m_with_18m	Macrophage,T cell
230	HLA-E,KLRC3_KLRD1	gain	3m_with_18m	Macrophage,T cell
231	HLA-E,KLRC1_KLRD1	gain	3m_with_18m	Macrophage,T cell
232	HLA-E,CD8B2	gain	3m_with_18m	Macrophage,T cell
233	HLA-E,CD8B	gain	3m_with_18m	Macrophage,T cell
234	HLA-E,CD8A	gain	3m_with_18m	Macrophage,T cell
235	HLA-DQB1,CD4	gain	18m_with_21m	Macrophage,T cell
236	HLA-DQB1,LAG3	gain	18m_with_21m	Macrophage,T cell
237	HLA-DQB2,LAG3	gain	18m_with_21m	Macrophage,T cell
238	B2M,KLRD1	gain	21m_with_30m	Macrophage,T cell
239	GNAI2,S1PR4	gain	21m_with_30m	Macrophage,T cell
240	GNAI2,CCR5	gain	21m_with_30m	Macrophage,T cell
241	HLA-DQB1,CD4	lost	3m_with_18m	Macrophage,T cell
242	HLA-DMB,CD4	lost	3m_with_18m	Macrophage,T cell
243	HLA-DMA,CD4	lost	3m_with_18m	Macrophage,T cell
244	CALM1,KCNN4	lost	3m_with_18m	Macrophage,T cell
245	HLA-E,KLRK1	lost	18m_with_21m	Macrophage,T cell
246	B2M,KLRC2	lost	18m_with_21m	Macrophage,T cell
247	B2M,KLRC1	lost	18m_with_21m	Macrophage,T cell
248	B2M,KLRD1	lost	18m_with_21m	Macrophage,T cell
249	HLA-E,KLRC2_KLRD1	lost	18m_with_21m	Macrophage,T cell
250	HLA-E,KLRC3_KLRD1	lost	18m_with_21m	Macrophage,T cell
251	HLA-E,KLRC1_KLRD1	lost	18m_with_21m	Macrophage,T cell
252	HLA-DQB1,CD4	lost	21m_with_30m	Macrophage,T cell
253	HLA-DQB1,LAG3	lost	21m_with_30m	Macrophage,T cell
254	HLA-DQB2,LAG3	lost	21m_with_30m	Macrophage,T cell
255	CALM1,PTPRA	consensus	1m_with_3m	T cell,Endothelial cell
256	GNAI2,S1PR1	consensus	1m_with_3m	T cell,Endothelial cell
257	LTB,TNFRSF1A	consensus	1m_with_3m	T cell,Endothelial cell
258	LGALS1,ITGB1	consensus	1m_with_3m	T cell,Endothelial cell
259	SELL,PODXL	consensus	1m_with_3m	T cell,Endothelial cell
260	TGFB1,ITGB1	consensus	1m_with_3m	T cell,Endothelial cell
261	IL16,CD9	gain	1m_with_3m	T cell,Endothelial cell
262	CD40LG,CD9	gain	1m_with_3m	T cell,Endothelial cell
263	CD200R1,CD200	gain	1m_with_3m	T cell,Endothelial cell
264	FASLG,TNFRSF1A	gain	3m_with_18m	T cell,Endothelial cell
265	CALM1,INSR	gain	3m_with_18m	T cell,Endothelial cell
266	CALM2,INSR	gain	3m_with_18m	T cell,Endothelial cell
267	CALM1,INSR	gain	21m_with_30m	T cell,Endothelial cell
268	FASLG,TNFRSF1A	gain	21m_with_30m	T cell,Endothelial cell
269	CALM2,INSR	gain	21m_with_30m	T cell,Endothelial cell
270	FASLG,FAS	gain	21m_with_30m	T cell,Endothelial cell
271	CD40LG,CD9	lost	18m_with_21m	T cell,Endothelial cell
272	FASLG,TNFRSF1A	lost	18m_with_21m	T cell,Endothelial cell
273	CALM1,INSR	lost	18m_with_21m	T cell,Endothelial cell
274	TNF,TNFRSF1A	lost	18m_with_21m	T cell,Endothelial cell
275	CALM2,INSR	lost	18m_with_21m	T cell,Endothelial cell
276	FASLG,FAS	lost	18m_with_21m	T cell,Endothelial cell
277	CD14,ITGB1	consensus	18m_with_21m	Macrophage,Endothelial cell
278	C1QB,C1QBP	consensus	18m_with_21m	Macrophage,Endothelial cell
279	SIRPA,CD47	consensus	18m_with_21m	Macrophage,Endothelial cell
280	SIRPG,CD47	consensus	18m_with_21m	Macrophage,Endothelial cell
281	GNAI2,F2R	consensus	18m_with_21m	Macrophage,Endothelial cell
282	GRN,TNFRSF1A	consensus	18m_with_21m	Macrophage,Endothelial cell
283	TGFB1,ITGB1	consensus	18m_with_21m	Macrophage,Endothelial cell
284	ALCAM,NRP1	consensus	18m_with_21m	Macrophage,Endothelial cell
285	YBX1,NOTCH1	consensus	18m_with_21m	Macrophage,Endothelial cell
286	GNAI2,CAV1	consensus	18m_with_21m	Macrophage,Endothelial cell
287	TIMP2,ITGB1	consensus	18m_with_21m	Macrophage,Endothelial cell
288	LGALS1,ITGB1	consensus	18m_with_21m	Macrophage,Endothelial cell
289	GNAI2,TBXA2R	consensus	18m_with_21m	Macrophage,Endothelial cell
290	TGFB1,ACVRL1	consensus	18m_with_21m	Macrophage,Endothelial cell
291	LGALS3BP,ITGB1	consensus	18m_with_21m	Macrophage,Endothelial cell
292	IL16,CD9	consensus	18m_with_21m	Macrophage,Endothelial cell
293	TF,HFE	consensus	18m_with_21m	Macrophage,Endothelial cell
294	TGFB1,CAV1	consensus	18m_with_21m	Macrophage,Endothelial cell
295	TNF,NOTCH1	consensus	18m_with_21m	Macrophage,Endothelial cell
296	ICAM1,CAV1	consensus	18m_with_21m	Macrophage,Endothelial cell
297	TNF,FLT4	consensus	18m_with_21m	Macrophage,Endothelial cell
298	SEMA4A,PLXND1	consensus	18m_with_21m	Macrophage,Endothelial cell
299	EGF,NRP1	gain	1m_with_3m	Macrophage,Endothelial cell
300	ALCAM,NRP1	gain	1m_with_3m	Macrophage,Endothelial cell
301	ADAM17,ITGB1	gain	1m_with_3m	Macrophage,Endothelial cell
302	APP,CD74	gain	21m_with_30m	Macrophage,Endothelial cell
303	APP,APLP2	gain	21m_with_30m	Macrophage,Endothelial cell
304	COPA,CD74	gain	21m_with_30m	Macrophage,Endothelial cell
305	CALM1,INSR	gain	21m_with_30m	Macrophage,Endothelial cell
306	CALM1,INSR	lost	18m_with_21m	Macrophage,Endothelial cell
307	ADAM15,ITGB1	lost	18m_with_21m	Macrophage,Endothelial cell
308	CD14,RIPK1	lost	18m_with_21m	Macrophage,Endothelial cell
309	ADAM17,ITGB1	lost	18m_with_21m	Macrophage,Endothelial cell
310	APOE,SORL1	consensus	18m_with_21m	Macrophage,Collecting duct cell
311	APOE,SDC2	consensus	18m_with_21m	Macrophage,Collecting duct cell
312	APOE,LSR	consensus	18m_with_21m	Macrophage,Collecting duct cell
313	CALM1,PTPRA	consensus	18m_with_21m	Macrophage,Collecting duct cell
314	CALM1,INSR	consensus	18m_with_21m	Macrophage,Collecting duct cell
315	CD14,ITGB1	consensus	18m_with_21m	Macrophage,Collecting duct cell
316	CALR,ITGAV	consensus	18m_with_21m	Macrophage,Collecting duct cell
317	CALM2,PDE1A	consensus	18m_with_21m	Macrophage,Collecting duct cell
318	SIRPA,CD47	consensus	18m_with_21m	Macrophage,Collecting duct cell
319	SIRPG,CD47	consensus	18m_with_21m	Macrophage,Collecting duct cell
320	CALM2,INSR	consensus	18m_with_21m	Macrophage,Collecting duct cell
321	IL16,CD9	consensus	18m_with_21m	Macrophage,Collecting duct cell
322	GRN,SORT1	consensus	18m_with_21m	Macrophage,Collecting duct cell
323	TIMP2,ITGB1	consensus	18m_with_21m	Macrophage,Collecting duct cell
324	LGALS3BP,ITGB1	consensus	18m_with_21m	Macrophage,Collecting duct cell
325	SEMA4A,PLXNB2	consensus	18m_with_21m	Macrophage,Collecting duct cell
326	TNF,CELSR2	consensus	18m_with_21m	Macrophage,Collecting duct cell
327	SEMA4A,PLXNB1	consensus	18m_with_21m	Macrophage,Collecting duct cell
328	TOR2A,ATP5F1B	consensus	21m_with_30m	Macrophage,Collecting duct cell
329	C1QB,C1QBP	consensus	21m_with_30m	Macrophage,Collecting duct cell
330	CALM1,PTPRA	consensus	21m_with_30m	Macrophage,Collecting duct cell
331	APOE,SORL1	consensus	21m_with_30m	Macrophage,Collecting duct cell
332	APOE,SDC2	consensus	21m_with_30m	Macrophage,Collecting duct cell
333	APOE,LSR	consensus	21m_with_30m	Macrophage,Collecting duct cell
334	TF,TFRC	consensus	21m_with_30m	Macrophage,Collecting duct cell
335	BSG,SLC16A7	consensus	21m_with_30m	Macrophage,Collecting duct cell
336	GRN,SORT1	consensus	21m_with_30m	Macrophage,Collecting duct cell
337	SIRPG,CD47	consensus	21m_with_30m	Macrophage,Collecting duct cell
338	SIRPA,CD47	consensus	21m_with_30m	Macrophage,Collecting duct cell
339	IL16,KCNJ10	consensus	21m_with_30m	Macrophage,Collecting duct cell
340	SEMA4D,PLXNB2	consensus	21m_with_30m	Macrophage,Collecting duct cell
341	APP,APLP2	gain	21m_with_30m	Macrophage,Collecting duct cell
342	GNAI2,CAV1	gain	21m_with_30m	Macrophage,Collecting duct cell
343	GNAS,AVPR2	gain	21m_with_30m	Macrophage,Collecting duct cell
344	PSAP,CELSR1	gain	21m_with_30m	Macrophage,Collecting duct cell
345	C1QA,CR1	gain	21m_with_30m	Macrophage,Collecting duct cell
346	GPI,AMFR	gain	21m_with_30m	Macrophage,Collecting duct cell
347	TGFB1,CAV1	gain	21m_with_30m	Macrophage,Collecting duct cell
348	GNAS,GCGR	gain	21m_with_30m	Macrophage,Collecting duct cell
349	LGALS1,ITGB1	gain	21m_with_30m	Macrophage,Collecting duct cell
350	CALR,ITGA3	gain	21m_with_30m	Macrophage,Collecting duct cell
351	HSP90AA1,ERBB2	gain	21m_with_30m	Macrophage,Collecting duct cell
352	GRN,TNFRSF1A	gain	21m_with_30m	Macrophage,Collecting duct cell
353	TGFB1,TGFBR1_TGFBR2	gain	21m_with_30m	Macrophage,Collecting duct cell
354	HSP90B1,ERBB2	gain	21m_with_30m	Macrophage,Collecting duct cell
355	CALR,ITGA2B	gain	21m_with_30m	Macrophage,Collecting duct cell
356	RTN4,RTN4RL1	gain	21m_with_30m	Macrophage,Collecting duct cell
357	PSAP,CELSR1	lost	18m_with_21m	Macrophage,Collecting duct cell
358	CXCL16,CXCR6	consensus	18m_with_21m	Proximal tubule cell,T cell
359	TIMP3,CD44	gain	1m_with_3m	Proximal tubule cell,T cell
360	SPP1,CD44	gain	1m_with_3m	Proximal tubule cell,T cell
361	SPP1,PTGER4	gain	1m_with_3m	Proximal tubule cell,T cell
362	LGALS1,ITGB1	gain	1m_with_3m	Proximal tubule cell,T cell
363	SPP1,ITGA4_ITGB1	gain	1m_with_3m	Proximal tubule cell,T cell
364	MIF,CD74_CXCR4	gain	1m_with_3m	Proximal tubule cell,T cell
365	HLA-E,CD8B2	lost	1m_with_3m	Proximal tubule cell,T cell
366	HLA-E,CD8B	lost	1m_with_3m	Proximal tubule cell,T cell
367	B2M,KLRD1	lost	1m_with_3m	Proximal tubule cell,T cell
368	SPP1,PTGER4	lost	21m_with_30m	Proximal tubule cell,T cell
369	MIF,CD74_CXCR4	lost	21m_with_30m	Proximal tubule cell,T cell
370	LPL,CD44	consensus	21m_with_30m	Distal tubular cell,B cell
371	MIF,CD44_CD74	consensus	21m_with_30m	Distal tubular cell,B cell
372	CD59,CD2	consensus	21m_with_30m	Distal tubular cell,B cell
373	MIF,CD74_CXCR4	consensus	21m_with_30m	Distal tubular cell,B cell
374	VEGFA,CD44	consensus	21m_with_30m	Distal tubular cell,B cell
375	PLAU,ITGB1	consensus	21m_with_30m	Distal tubular cell,B cell
376	HBEGF,CD44	consensus	21m_with_30m	Distal tubular cell,B cell
377	COL4A3,CD44	consensus	21m_with_30m	Distal tubular cell,B cell
378	KNG1,PLAUR	gain	1m_with_3m	Distal tubular cell,B cell
379	MIF,CD74_CXCR4	gain	1m_with_3m	Distal tubular cell,B cell
380	CD24,SIGLEC10	gain	3m_with_18m	Distal tubular cell,B cell
381	SPP1,ITGA4_ITGB1	gain	3m_with_18m	Distal tubular cell,B cell
382	SPP1,CD44	gain	18m_with_21m	Distal tubular cell,B cell
383	LPL,CD44	gain	18m_with_21m	Distal tubular cell,B cell
384	EGF,LRP2	gain	18m_with_21m	Distal tubular cell,B cell
385	KNG1,ITGB2	gain	18m_with_21m	Distal tubular cell,B cell
386	SPP1,ITGA4_ITGB1	gain	21m_with_30m	Distal tubular cell,B cell
387	APP,LRP10	gain	21m_with_30m	Distal tubular cell,B cell
388	SPP1,S1PR1	gain	21m_with_30m	Distal tubular cell,B cell
389	KNG1,ITGB2	lost	1m_with_3m	Distal tubular cell,B cell
390	CD24,SIGLEC10	lost	1m_with_3m	Distal tubular cell,B cell
391	SPP1,S1PR1	lost	3m_with_18m	Distal tubular cell,B cell
392	KNG1,PLAUR	lost	18m_with_21m	Distal tubular cell,B cell
393	EGF,ADRB2	lost	18m_with_21m	Distal tubular cell,B cell
394	SPP1,ITGA4_ITGB1	lost	18m_with_21m	Distal tubular cell,B cell
395	COPA,CD74	gain	1m_with_3m	T cell,B cell
396	CD52,SIGLEC10	gain	3m_with_18m	T cell,B cell
397	LGALS1,CD69	gain	3m_with_18m	T cell,B cell
398	CALM1,FAS	gain	18m_with_21m	T cell,B cell
399	VIM,CD44	gain	18m_with_21m	T cell,B cell
400	CALM1,KCNN4	gain	18m_with_21m	T cell,B cell
401	LGALS1,ITGB1	gain	21m_with_30m	T cell,B cell
402	GNAI2,S1PR1	gain	21m_with_30m	T cell,B cell
403	CD52,SIGLEC10	lost	1m_with_3m	T cell,B cell
404	COPA,CD74	lost	3m_with_18m	T cell,B cell
405	HSPA8,ADRB2	lost	18m_with_21m	T cell,B cell
406	GNAS,ADRB2	lost	18m_with_21m	T cell,B cell
407	CD52,SIGLEC10	lost	21m_with_30m	T cell,B cell
408	COPA,CD74	gain	1m_with_3m	Macrophage,B cell
409	CD52,SIGLEC10	gain	3m_with_18m	Macrophage,B cell
410	C1QB,C1QBP	gain	3m_with_18m	Macrophage,B cell
411	CALM1,FAS	gain	18m_with_21m	Macrophage,B cell
412	C1QA,CR1	gain	18m_with_21m	Macrophage,B cell
413	CD14,ITGB2	gain	18m_with_21m	Macrophage,B cell
414	VIM,CD44	gain	18m_with_21m	Macrophage,B cell
415	CALM1,KCNN4	gain	18m_with_21m	Macrophage,B cell
416	SELPLG,ITGB2	gain	18m_with_21m	Macrophage,B cell
417	COPA,CD74	gain	21m_with_30m	Macrophage,B cell
418	APOE,SORL1	lost	1m_with_3m	Macrophage,B cell
419	CD52,SIGLEC10	lost	1m_with_3m	Macrophage,B cell
420	COPA,CD74	lost	18m_with_21m	Macrophage,B cell
421	CD52,SIGLEC10	lost	21m_with_30m	Macrophage,B cell
422	CALM1,FAS	lost	21m_with_30m	Macrophage,B cell
423	APOE,SDC2	consensus	18m_with_21m	Endothelial cell,Distal tubular cell
424	HBEGF,CD9	consensus	18m_with_21m	Endothelial cell,Distal tubular cell
425	TGM2,ITGB1	consensus	18m_with_21m	Endothelial cell,Distal tubular cell
426	JAM2,ITGAV_ITGB1	consensus	18m_with_21m	Endothelial cell,Distal tubular cell
427	LGALS3BP,ITGB1	consensus	18m_with_21m	Endothelial cell,Distal tubular cell
428	TGFB1,SDC2	consensus	18m_with_21m	Endothelial cell,Distal tubular cell
429	TLN1,ITGB5	consensus	18m_with_21m	Endothelial cell,Distal tubular cell
430	ADAM10,MET	consensus	18m_with_21m	Endothelial cell,Distal tubular cell
431	LAMB2,ITGA6_ITGB1	consensus	18m_with_21m	Endothelial cell,Distal tubular cell
432	SEMA4C,PLXNB2	consensus	18m_with_21m	Endothelial cell,Distal tubular cell
433	SEMA3F,NRP1	consensus	18m_with_21m	Endothelial cell,Distal tubular cell
434	CCN1,SDC4	gain	21m_with_30m	Endothelial cell,Distal tubular cell
435	APP,LRP10	gain	21m_with_30m	Endothelial cell,Distal tubular cell
436	CALM1,KCNQ1	gain	21m_with_30m	Endothelial cell,Distal tubular cell
437	CALM1,MYLK	gain	21m_with_30m	Endothelial cell,Distal tubular cell
438	CALM2,KCNQ1	gain	21m_with_30m	Endothelial cell,Distal tubular cell
439	CALM2,MYLK	gain	21m_with_30m	Endothelial cell,Distal tubular cell
440	CCN1,SDC4	lost	18m_with_21m	Endothelial cell,Distal tubular cell
441	CALM1,INSR	lost	18m_with_21m	Endothelial cell,Distal tubular cell
442	CALM2,INSR	lost	18m_with_21m	Endothelial cell,Distal tubular cell
443	ARF1,INSR	lost	18m_with_21m	Endothelial cell,Distal tubular cell
444	COL4A4,CD93	consensus	1m_with_3m	Collecting duct cell,Endothelial cell
445	GRN,TNFRSF1A	consensus	1m_with_3m	Collecting duct cell,Endothelial cell
446	VEGFA,ITGB1	consensus	1m_with_3m	Collecting duct cell,Endothelial cell
447	ADAM9,ITGB1	consensus	1m_with_3m	Collecting duct cell,Endothelial cell
448	CDH1,PTPRM	consensus	1m_with_3m	Collecting duct cell,Endothelial cell
449	COL4A3,CD93	consensus	1m_with_3m	Collecting duct cell,Endothelial cell
450	COL18A1,KDR	consensus	1m_with_3m	Collecting duct cell,Endothelial cell
451	GNAI2,S1PR1	consensus	1m_with_3m	Collecting duct cell,Endothelial cell
452	CCN1,CAV1	consensus	1m_with_3m	Collecting duct cell,Endothelial cell
453	GNAI2,EDNRB	consensus	1m_with_3m	Collecting duct cell,Endothelial cell
454	VEGFA,FLT1_KDR	consensus	1m_with_3m	Collecting duct cell,Endothelial cell
455	VEGFB,FLT1_KDR	consensus	1m_with_3m	Collecting duct cell,Endothelial cell
456	LMAN1,MCFD2	consensus	1m_with_3m	Collecting duct cell,Endothelial cell
457	EGF,CAV1	consensus	18m_with_21m	Collecting duct cell,Endothelial cell
458	VEGFA,ITGB1	consensus	18m_with_21m	Collecting duct cell,Endothelial cell
459	COL4A4,CD93	consensus	18m_with_21m	Collecting duct cell,Endothelial cell
460	HBEGF,CD9	consensus	18m_with_21m	Collecting duct cell,Endothelial cell
461	HSPG2,ITGB1	consensus	18m_with_21m	Collecting duct cell,Endothelial cell
462	CDH1,PTPRM	consensus	18m_with_21m	Collecting duct cell,Endothelial cell
463	THBS1,CD47	consensus	18m_with_21m	Collecting duct cell,Endothelial cell
464	VEGFA,FLT1_KDR	consensus	18m_with_21m	Collecting duct cell,Endothelial cell
465	CCN1,CAV1	consensus	18m_with_21m	Collecting duct cell,Endothelial cell
466	FAM3C,LIFR	consensus	18m_with_21m	Collecting duct cell,Endothelial cell
467	GNAI2,CAV1	consensus	18m_with_21m	Collecting duct cell,Endothelial cell
468	APP,CD74	gain	21m_with_30m	Collecting duct cell,Endothelial cell
469	APP,RPSA	gain	21m_with_30m	Collecting duct cell,Endothelial cell
470	COPA,CD74	gain	21m_with_30m	Collecting duct cell,Endothelial cell
471	TIMP3,KDR	gain	21m_with_30m	Collecting duct cell,Endothelial cell
472	L1CAM,CD9	gain	21m_with_30m	Collecting duct cell,Endothelial cell
473	CALM1,PTPRA	gain	21m_with_30m	Collecting duct cell,Endothelial cell
474	FAM3C,LAMP1	gain	21m_with_30m	Collecting duct cell,Endothelial cell
475	CALM1,MYLK	gain	21m_with_30m	Collecting duct cell,Endothelial cell
476	SPP1,ITGA5_ITGB1	gain	21m_with_30m	Collecting duct cell,Endothelial cell
477	COL4A1,CD93	gain	21m_with_30m	Collecting duct cell,Endothelial cell
478	COL4A1,CD47	gain	21m_with_30m	Collecting duct cell,Endothelial cell
479	LAMB2,RPSA	gain	21m_with_30m	Collecting duct cell,Endothelial cell
480	APP,NCSTN	gain	21m_with_30m	Collecting duct cell,Endothelial cell
481	CALM2,INSR	gain	21m_with_30m	Collecting duct cell,Endothelial cell
482	CALM1,INSR	gain	21m_with_30m	Collecting duct cell,Endothelial cell
483	GPC3,CD81	gain	21m_with_30m	Collecting duct cell,Endothelial cell
484	ALCAM,NRP1	gain	21m_with_30m	Collecting duct cell,Endothelial cell
485	SPP1,ITGA5_ITGB1	lost	1m_with_3m	Collecting duct cell,Endothelial cell
486	TIMP3,KDR	lost	18m_with_21m	Collecting duct cell,Endothelial cell
487	COPA,CD74	lost	18m_with_21m	Collecting duct cell,Endothelial cell
488	FAM3C,LAMP1	lost	18m_with_21m	Collecting duct cell,Endothelial cell
489	SPP1,ITGA5_ITGB1	lost	18m_with_21m	Collecting duct cell,Endothelial cell
490	COL5A2,DDR1	consensus	1m_with_3m	Distal tubular cell,Distal tubular cell
491	GRN,SORT1	consensus	1m_with_3m	Distal tubular cell,Distal tubular cell
492	BMP4,LRP6	consensus	1m_with_3m	Distal tubular cell,Distal tubular cell
493	VEGFA,NRP1	consensus	1m_with_3m	Distal tubular cell,Distal tubular cell
494	SEMA5A,MET	consensus	1m_with_3m	Distal tubular cell,Distal tubular cell
495	FGF1,NRP1	consensus	1m_with_3m	Distal tubular cell,Distal tubular cell
496	PSAP,SORT1	consensus	21m_with_30m	Distal tubular cell,Distal tubular cell
497	LPL,VLDLR	consensus	21m_with_30m	Distal tubular cell,Distal tubular cell
498	CALM1,PDE1A	consensus	21m_with_30m	Distal tubular cell,Distal tubular cell
499	GNAS,GCGR	consensus	21m_with_30m	Distal tubular cell,Distal tubular cell
500	PLAU,ST14	consensus	21m_with_30m	Distal tubular cell,Distal tubular cell
501	SPINT1,ST14	consensus	21m_with_30m	Distal tubular cell,Distal tubular cell
502	LAMB1,ITGA6_ITGB1	consensus	21m_with_30m	Distal tubular cell,Distal tubular cell
503	CX3CL1,ITGAV	consensus	21m_with_30m	Distal tubular cell,Distal tubular cell
504	PLAU,VLDLR	consensus	21m_with_30m	Distal tubular cell,Distal tubular cell
505	FGF1,NRP1	consensus	21m_with_30m	Distal tubular cell,Distal tubular cell
506	GRN,SORT1	consensus	21m_with_30m	Distal tubular cell,Distal tubular cell
507	VEGFA,NRP1	consensus	21m_with_30m	Distal tubular cell,Distal tubular cell
508	VEGFB,NRP1	consensus	21m_with_30m	Distal tubular cell,Distal tubular cell
509	COL4A4,CD47	consensus	21m_with_30m	Distal tubular cell,Distal tubular cell
510	L1CAM,CD9	consensus	21m_with_30m	Distal tubular cell,Distal tubular cell
511	GPI,AMFR	gain	3m_with_18m	Distal tubular cell,Distal tubular cell
512	APP,NCSTN	gain	3m_with_18m	Distal tubular cell,Distal tubular cell
513	HBEGF,CD82	gain	3m_with_18m	Distal tubular cell,Distal tubular cell
514	CALM2,INSR	gain	3m_with_18m	Distal tubular cell,Distal tubular cell
515	HBEGF,CD9	gain	3m_with_18m	Distal tubular cell,Distal tubular cell
516	CCN1,ITGAV	gain	3m_with_18m	Distal tubular cell,Distal tubular cell
517	GPI,AMFR	lost	1m_with_3m	Distal tubular cell,Distal tubular cell
518	APP,NCSTN	lost	1m_with_3m	Distal tubular cell,Distal tubular cell
519	HBEGF,CD82	lost	1m_with_3m	Distal tubular cell,Distal tubular cell
520	CALM2,INSR	lost	1m_with_3m	Distal tubular cell,Distal tubular cell
521	SPP1,ITGAV_ITGB1	lost	18m_with_21m	Distal tubular cell,Distal tubular cell
522	THY1,ITGAM_ITGB2	consensus	18m_with_21m	T cell,Macrophage
523	CD47,SIRPG	consensus	18m_with_21m	T cell,Macrophage
524	CD47,SIRPA	consensus	18m_with_21m	T cell,Macrophage
525	GNAI2,C5AR1	consensus	18m_with_21m	T cell,Macrophage
526	VIM,CD44	consensus	18m_with_21m	T cell,Macrophage
527	SELPLG,ITGAM	consensus	18m_with_21m	T cell,Macrophage
528	S100A4,CCR5	consensus	18m_with_21m	T cell,Macrophage
529	GNAI2,CCR5	consensus	18m_with_21m	T cell,Macrophage
530	CD28,CD86	consensus	18m_with_21m	T cell,Macrophage
531	TLN1,ITGB5	consensus	18m_with_21m	T cell,Macrophage
532	CCL4,CCR5	consensus	18m_with_21m	T cell,Macrophage
533	IL16,CD9	consensus	18m_with_21m	T cell,Macrophage
534	ACTR2,ADRB2	consensus	18m_with_21m	T cell,Macrophage
535	TGFB1,ITGB5	consensus	18m_with_21m	T cell,Macrophage
536	TGFB1,ACVRL1	consensus	18m_with_21m	T cell,Macrophage
537	COPA,CD74	gain	1m_with_3m	T cell,Macrophage
538	THY1,ITGAM_ITGB2	gain	3m_with_18m	T cell,Macrophage
539	SELPLG,ITGAM	gain	3m_with_18m	T cell,Macrophage
540	SEMA4D,CD72	gain	3m_with_18m	T cell,Macrophage
541	GNAS,ADCY7	gain	3m_with_18m	T cell,Macrophage
542	CALM1,PTPRA	lost	18m_with_21m	T cell,Macrophage
543	CD40LG,CD53	lost	18m_with_21m	T cell,Macrophage
544	SEMA4D,CD72	lost	18m_with_21m	T cell,Macrophage
545	GNAS,ADCY7	lost	18m_with_21m	T cell,Macrophage
546	PSAP,SORT1	consensus	1m_with_3m	Distal tubular cell,Collecting duct cell
547	SPINT1,ST14	consensus	1m_with_3m	Distal tubular cell,Collecting duct cell
548	CALM3,KCNQ1	consensus	1m_with_3m	Distal tubular cell,Collecting duct cell
549	GRN,SORT1	consensus	1m_with_3m	Distal tubular cell,Collecting duct cell
550	FGF9,FGFR1	consensus	1m_with_3m	Distal tubular cell,Collecting duct cell
551	FGF1,FGFR1	consensus	1m_with_3m	Distal tubular cell,Collecting duct cell
552	CDH1,PTPRF	consensus	3m_with_18m	Distal tubular cell,Collecting duct cell
553	PLAU,ST14	consensus	3m_with_18m	Distal tubular cell,Collecting duct cell
554	CALM3,KCNQ1	consensus	3m_with_18m	Distal tubular cell,Collecting duct cell
555	MFGE8,ITGAV	consensus	3m_with_18m	Distal tubular cell,Collecting duct cell
556	SPINT1,ST14	consensus	3m_with_18m	Distal tubular cell,Collecting duct cell
557	LMAN1,MCFD2	consensus	3m_with_18m	Distal tubular cell,Collecting duct cell
558	MFGE8,ITGB5	consensus	3m_with_18m	Distal tubular cell,Collecting duct cell
559	NAMPT,INSR	consensus	3m_with_18m	Distal tubular cell,Collecting duct cell
560	FGF9,FGFR1	consensus	3m_with_18m	Distal tubular cell,Collecting duct cell
561	COL18A1,ITGB5	consensus	3m_with_18m	Distal tubular cell,Collecting duct cell
562	CX3CL1,ITGAV	consensus	3m_with_18m	Distal tubular cell,Collecting duct cell
563	SDC2,PTPRJ	consensus	3m_with_18m	Distal tubular cell,Collecting duct cell
564	CDH1,PTPRF	consensus	18m_with_21m	Distal tubular cell,Collecting duct cell
565	CALM2,PDE1A	consensus	18m_with_21m	Distal tubular cell,Collecting duct cell
566	LAMB1,ITGA6_ITGB1	consensus	18m_with_21m	Distal tubular cell,Collecting duct cell
567	PLAU,ITGB5	consensus	18m_with_21m	Distal tubular cell,Collecting duct cell
568	VEGFA,ITGB1	consensus	18m_with_21m	Distal tubular cell,Collecting duct cell
569	SPINT1,ST14	consensus	18m_with_21m	Distal tubular cell,Collecting duct cell
570	PLAU,ITGB1	consensus	18m_with_21m	Distal tubular cell,Collecting duct cell
571	PLAU,ST14	consensus	18m_with_21m	Distal tubular cell,Collecting duct cell
572	SEMA5A,MET	consensus	18m_with_21m	Distal tubular cell,Collecting duct cell
573	PLAU,IGF2R	consensus	18m_with_21m	Distal tubular cell,Collecting duct cell
574	SDC2,PTPRJ	consensus	18m_with_21m	Distal tubular cell,Collecting duct cell
575	BSG,SLC16A7	consensus	21m_with_30m	Distal tubular cell,Collecting duct cell
576	CDH1,IGF1R	consensus	21m_with_30m	Distal tubular cell,Collecting duct cell
577	CALM2,PDE1A	consensus	21m_with_30m	Distal tubular cell,Collecting duct cell
578	MFGE8,ITGAV	consensus	21m_with_30m	Distal tubular cell,Collecting duct cell
579	MFGE8,ITGB5	consensus	21m_with_30m	Distal tubular cell,Collecting duct cell
580	SPINT1,ST14	consensus	21m_with_30m	Distal tubular cell,Collecting duct cell
581	CALM3,KCNQ1	consensus	21m_with_30m	Distal tubular cell,Collecting duct cell
582	COL18A1,ITGB5	consensus	21m_with_30m	Distal tubular cell,Collecting duct cell
583	LAMB1,ITGA6_ITGB1	consensus	21m_with_30m	Distal tubular cell,Collecting duct cell
584	CX3CL1,ITGAV	consensus	21m_with_30m	Distal tubular cell,Collecting duct cell
585	TLN1,ITGB5	consensus	21m_with_30m	Distal tubular cell,Collecting duct cell
586	HBEGF,CD82	consensus	21m_with_30m	Distal tubular cell,Collecting duct cell
587	PLAU,IGF2R	consensus	21m_with_30m	Distal tubular cell,Collecting duct cell
588	GRN,SORT1	consensus	21m_with_30m	Distal tubular cell,Collecting duct cell
589	COL4A4,CD47	consensus	21m_with_30m	Distal tubular cell,Collecting duct cell
590	THBS1,ITGA6	consensus	21m_with_30m	Distal tubular cell,Collecting duct cell
591	THBS1,PTPRJ	consensus	21m_with_30m	Distal tubular cell,Collecting duct cell
592	APP,RPSA	gain	3m_with_18m	Distal tubular cell,Collecting duct cell
593	SPP1,ITGAV_ITGB6	gain	3m_with_18m	Distal tubular cell,Collecting duct cell
594	CCN1,SDC4	gain	3m_with_18m	Distal tubular cell,Collecting duct cell
595	EGF,CAV1	gain	21m_with_30m	Distal tubular cell,Collecting duct cell
596	GNAS,AVPR2	gain	21m_with_30m	Distal tubular cell,Collecting duct cell
597	SPP1,ITGAV_ITGB6	gain	21m_with_30m	Distal tubular cell,Collecting duct cell
598	TIMP3,DDR1	gain	21m_with_30m	Distal tubular cell,Collecting duct cell
599	EGF,NRP1	gain	21m_with_30m	Distal tubular cell,Collecting duct cell
600	CALM1,PDE1A	gain	21m_with_30m	Distal tubular cell,Collecting duct cell
601	FAM3C,LAMP1	gain	21m_with_30m	Distal tubular cell,Collecting duct cell
602	CALM1,INSR	gain	21m_with_30m	Distal tubular cell,Collecting duct cell
603	CALM1,PTPRA	gain	21m_with_30m	Distal tubular cell,Collecting duct cell
604	PSAP,CELSR1	gain	21m_with_30m	Distal tubular cell,Collecting duct cell
605	APP,NOTCH2	gain	21m_with_30m	Distal tubular cell,Collecting duct cell
606	CALR,ITGA3	gain	21m_with_30m	Distal tubular cell,Collecting duct cell
607	CALR,ITGA2B	gain	21m_with_30m	Distal tubular cell,Collecting duct cell
608	LPL,GPIHBP1	consensus	18m_with_21m	Proximal tubule cell,Endothelial cell
609	VEGFA,ITGB1	consensus	18m_with_21m	Proximal tubule cell,Endothelial cell
610	COL4A3,CD93	consensus	18m_with_21m	Proximal tubule cell,Endothelial cell
611	ADAM9,ITGB1	consensus	18m_with_21m	Proximal tubule cell,Endothelial cell
612	COL4A4,CD93	consensus	18m_with_21m	Proximal tubule cell,Endothelial cell
613	SIRPG,CD47	consensus	18m_with_21m	Proximal tubule cell,Endothelial cell
614	SIRPA,CD47	consensus	18m_with_21m	Proximal tubule cell,Endothelial cell
615	COL4A1,CD47	consensus	18m_with_21m	Proximal tubule cell,Endothelial cell
616	QDPR,DYSF	consensus	18m_with_21m	Proximal tubule cell,Endothelial cell
617	CCN1,CAV1	consensus	18m_with_21m	Proximal tubule cell,Endothelial cell
618	SLC6A8,LIFR	consensus	18m_with_21m	Proximal tubule cell,Endothelial cell
619	GNAI2,F2R	consensus	18m_with_21m	Proximal tubule cell,Endothelial cell
620	COL18A1,KDR	consensus	18m_with_21m	Proximal tubule cell,Endothelial cell
621	TGM2,TBXA2R	consensus	18m_with_21m	Proximal tubule cell,Endothelial cell
622	GNAI2,CAV1	consensus	18m_with_21m	Proximal tubule cell,Endothelial cell
623	GNAI2,TBXA2R	consensus	18m_with_21m	Proximal tubule cell,Endothelial cell
624	APP,CD74	gain	3m_with_18m	Proximal tubule cell,Endothelial cell
625	SPP1,ITGA5_ITGB1	gain	3m_with_18m	Proximal tubule cell,Endothelial cell
626	APP,CD74	gain	21m_with_30m	Proximal tubule cell,Endothelial cell
627	COPA,CD74	gain	21m_with_30m	Proximal tubule cell,Endothelial cell
628	SPP1,ITGA5_ITGB1	lost	1m_with_3m	Proximal tubule cell,Endothelial cell
629	B2M,HFE	lost	1m_with_3m	Proximal tubule cell,Endothelial cell
630	CALR,ITGA3	lost	1m_with_3m	Proximal tubule cell,Endothelial cell
631	COL4A2,CD93	lost	1m_with_3m	Proximal tubule cell,Endothelial cell
632	APP,RPSA	lost	21m_with_30m	Proximal tubule cell,Endothelial cell
633	EGF,NRP1	lost	21m_with_30m	Proximal tubule cell,Endothelial cell
634	SPARC,FGFR1	consensus	1m_with_3m	Endothelial cell,Collecting duct cell
635	CCN1,SDC4	consensus	1m_with_3m	Endothelial cell,Collecting duct cell
636	GNAI2,CAV1	consensus	1m_with_3m	Endothelial cell,Collecting duct cell
637	COL4A1,CD47	consensus	1m_with_3m	Endothelial cell,Collecting duct cell
638	COL4A2,ITGB5	consensus	1m_with_3m	Endothelial cell,Collecting duct cell
639	PDGFB,ITGAV	consensus	1m_with_3m	Endothelial cell,Collecting duct cell
640	HSPG2,ITGB1	consensus	1m_with_3m	Endothelial cell,Collecting duct cell
641	TGFB1,LPP	consensus	1m_with_3m	Endothelial cell,Collecting duct cell
642	TLN1,ITGB5	consensus	1m_with_3m	Endothelial cell,Collecting duct cell
643	NID1,ITGAV	consensus	1m_with_3m	Endothelial cell,Collecting duct cell
644	PI16,MFAP3L	consensus	1m_with_3m	Endothelial cell,Collecting duct cell
645	CALR,ITGAV	consensus	18m_with_21m	Endothelial cell,Collecting duct cell
646	CALM2,KCNQ1	consensus	18m_with_21m	Endothelial cell,Collecting duct cell
647	APP,TSPAN12	consensus	18m_with_21m	Endothelial cell,Collecting duct cell
648	LAMB2,RPSA	consensus	18m_with_21m	Endothelial cell,Collecting duct cell
649	FAM3C,LAMP1	consensus	18m_with_21m	Endothelial cell,Collecting duct cell
650	CALM2,INSR	consensus	18m_with_21m	Endothelial cell,Collecting duct cell
651	TLN1,ITGB5	consensus	18m_with_21m	Endothelial cell,Collecting duct cell
652	JAM2,ITGAV_ITGB1	consensus	18m_with_21m	Endothelial cell,Collecting duct cell
653	COL4A2,ITGB5	consensus	18m_with_21m	Endothelial cell,Collecting duct cell
654	CCN1,ITGAV	consensus	18m_with_21m	Endothelial cell,Collecting duct cell
655	CCN1,ITGB5	consensus	18m_with_21m	Endothelial cell,Collecting duct cell
656	SEMA4C,PLXNB2	consensus	18m_with_21m	Endothelial cell,Collecting duct cell
657	CALM3,KCNQ1	consensus	18m_with_21m	Endothelial cell,Collecting duct cell
658	LGALS3BP,ITGB1	consensus	18m_with_21m	Endothelial cell,Collecting duct cell
659	JAM3,ITGB1	consensus	18m_with_21m	Endothelial cell,Collecting duct cell
660	CALM2,KCNQ1	consensus	21m_with_30m	Endothelial cell,Collecting duct cell
661	BSG,SLC16A7	consensus	21m_with_30m	Endothelial cell,Collecting duct cell
662	GNAI2,IGF1R	consensus	21m_with_30m	Endothelial cell,Collecting duct cell
663	CALR,ITGAV	consensus	21m_with_30m	Endothelial cell,Collecting duct cell
664	CALM2,INSR	consensus	21m_with_30m	Endothelial cell,Collecting duct cell
665	HBEGF,CD9	consensus	21m_with_30m	Endothelial cell,Collecting duct cell
666	APP,TSPAN12	consensus	21m_with_30m	Endothelial cell,Collecting duct cell
667	APP,TSPAN15	consensus	21m_with_30m	Endothelial cell,Collecting duct cell
668	APOE,LRP6	consensus	21m_with_30m	Endothelial cell,Collecting duct cell
669	HSP90AA1,ERBB2	consensus	21m_with_30m	Endothelial cell,Collecting duct cell
670	APOE,SDC2	consensus	21m_with_30m	Endothelial cell,Collecting duct cell
671	APOE,LSR	consensus	21m_with_30m	Endothelial cell,Collecting duct cell
672	MFGE8,ITGB5	consensus	21m_with_30m	Endothelial cell,Collecting duct cell
673	CCN1,ITGAV	consensus	21m_with_30m	Endothelial cell,Collecting duct cell
674	TGM2,ITGB1	consensus	21m_with_30m	Endothelial cell,Collecting duct cell
675	CCN1,ITGB5	consensus	21m_with_30m	Endothelial cell,Collecting duct cell
676	TGFB1,LPP	consensus	21m_with_30m	Endothelial cell,Collecting duct cell
677	PDGFB,ITGAV	consensus	21m_with_30m	Endothelial cell,Collecting duct cell
678	JAM2,ITGAV_ITGB1	consensus	21m_with_30m	Endothelial cell,Collecting duct cell
679	LAMB2,ITGA6_ITGB1	consensus	21m_with_30m	Endothelial cell,Collecting duct cell
680	GRN,SORT1	consensus	21m_with_30m	Endothelial cell,Collecting duct cell
681	DKK2,LRP6	consensus	21m_with_30m	Endothelial cell,Collecting duct cell
682	PI16,MFAP3L	consensus	21m_with_30m	Endothelial cell,Collecting duct cell
683	LGALS3BP,ITGB1	consensus	21m_with_30m	Endothelial cell,Collecting duct cell
684	JAM3,ITGB1	consensus	21m_with_30m	Endothelial cell,Collecting duct cell
685	EFNB2,EPHB4	consensus	21m_with_30m	Endothelial cell,Collecting duct cell
686	S100A4,ERBB2	consensus	21m_with_30m	Endothelial cell,Collecting duct cell
687	ADAM10,MET	consensus	21m_with_30m	Endothelial cell,Collecting duct cell
688	ADAM10,TSPAN12	consensus	21m_with_30m	Endothelial cell,Collecting duct cell
689	ADAM10,TSPAN15	consensus	21m_with_30m	Endothelial cell,Collecting duct cell
690	GNAS,AVPR2	gain	21m_with_30m	Endothelial cell,Collecting duct cell
691	CCN1,SDC4	gain	21m_with_30m	Endothelial cell,Collecting duct cell
692	GNAI2,CAV1	gain	21m_with_30m	Endothelial cell,Collecting duct cell
693	PSAP,SORT1	gain	21m_with_30m	Endothelial cell,Collecting duct cell
694	APP,NOTCH2	gain	21m_with_30m	Endothelial cell,Collecting duct cell
695	APOE,LRP6	consensus	18m_with_21m	Macrophage,Proximal tubule cell
696	APOE,VLDLR	consensus	18m_with_21m	Macrophage,Proximal tubule cell
697	CALM2,AQP1	consensus	18m_with_21m	Macrophage,Proximal tubule cell
698	CALM1,PTPRA	consensus	18m_with_21m	Macrophage,Proximal tubule cell
699	SIRPA,CD47	consensus	18m_with_21m	Macrophage,Proximal tubule cell
700	SIRPG,CD47	consensus	18m_with_21m	Macrophage,Proximal tubule cell
701	TGFB1,ITGAV_ITGB6	consensus	18m_with_21m	Macrophage,Proximal tubule cell
702	ARF1,INSR	consensus	18m_with_21m	Macrophage,Proximal tubule cell
703	TNF,TNFRSF21	consensus	18m_with_21m	Macrophage,Proximal tubule cell
704	CD47,SIRPA	consensus	18m_with_21m	Macrophage,Proximal tubule cell
705	CD47,SIRPG	consensus	18m_with_21m	Macrophage,Proximal tubule cell
706	TGFB1,ITGB5	consensus	18m_with_21m	Macrophage,Proximal tubule cell
707	CALM1,MYLK	gain	1m_with_3m	Macrophage,Proximal tubule cell
708	APOE,CHRNA4	gain	1m_with_3m	Macrophage,Proximal tubule cell
709	FAM3C,LAMP1	gain	1m_with_3m	Macrophage,Proximal tubule cell
710	CALM2,MYLK	gain	1m_with_3m	Macrophage,Proximal tubule cell
711	GPI,AMFR	lost	21m_with_30m	Macrophage,Proximal tubule cell
712	CALM1,INSR	lost	21m_with_30m	Macrophage,Proximal tubule cell
713	FAM3C,LAMP1	lost	21m_with_30m	Macrophage,Proximal tubule cell
714	CALM2,INSR	lost	21m_with_30m	Macrophage,Proximal tubule cell
715	APOE,LSR	lost	21m_with_30m	Macrophage,Proximal tubule cell
716	TIMP3,MET	consensus	18m_with_21m	Endothelial cell,Proximal tubule cell
717	LAMB2,RPSA	consensus	18m_with_21m	Endothelial cell,Proximal tubule cell
718	APP,LRP6	consensus	18m_with_21m	Endothelial cell,Proximal tubule cell
719	CALM2,MYLK	consensus	18m_with_21m	Endothelial cell,Proximal tubule cell
720	APOE,LRP6	consensus	18m_with_21m	Endothelial cell,Proximal tubule cell
721	CALM3,AQP1	consensus	18m_with_21m	Endothelial cell,Proximal tubule cell
722	TGM2,ITGB1	consensus	18m_with_21m	Endothelial cell,Proximal tubule cell
723	MFGE8,ITGAV	consensus	18m_with_21m	Endothelial cell,Proximal tubule cell
724	TGFB1,ITGAV_ITGB6	consensus	18m_with_21m	Endothelial cell,Proximal tubule cell
725	JAM2,ITGAV_ITGB1	consensus	18m_with_21m	Endothelial cell,Proximal tubule cell
726	COL4A1,CD47	consensus	18m_with_21m	Endothelial cell,Proximal tubule cell
727	MFGE8,ITGB5	consensus	18m_with_21m	Endothelial cell,Proximal tubule cell
728	DKK2,LRP6	consensus	18m_with_21m	Endothelial cell,Proximal tubule cell
729	TGFB1,ITGB5	consensus	18m_with_21m	Endothelial cell,Proximal tubule cell
730	HSPG2,ITGB1	consensus	18m_with_21m	Endothelial cell,Proximal tubule cell
731	ARF6,SMAP1	consensus	18m_with_21m	Endothelial cell,Proximal tubule cell
732	LGALS3BP,ITGB1	consensus	18m_with_21m	Endothelial cell,Proximal tubule cell
733	JAM3,ITGB1	consensus	18m_with_21m	Endothelial cell,Proximal tubule cell
734	PDGFB,ITGAV	consensus	18m_with_21m	Endothelial cell,Proximal tubule cell
735	ADAM10,MET	consensus	18m_with_21m	Endothelial cell,Proximal tubule cell
736	LAMB2,ITGA6_ITGB1	consensus	18m_with_21m	Endothelial cell,Proximal tubule cell
737	ADAM10,TSPAN14	consensus	18m_with_21m	Endothelial cell,Proximal tubule cell
738	FAM3C,LIFR	consensus	18m_with_21m	Endothelial cell,Proximal tubule cell
739	LRPAP1,LRP2	gain	1m_with_3m	Endothelial cell,Proximal tubule cell
740	F8,LRP2	gain	1m_with_3m	Endothelial cell,Proximal tubule cell
741	CALM1,MYLK	gain	1m_with_3m	Endothelial cell,Proximal tubule cell
742	CALM2,MYLK	gain	1m_with_3m	Endothelial cell,Proximal tubule cell
743	LRPAP1,LRP2	lost	21m_with_30m	Endothelial cell,Proximal tubule cell
744	ACTR2,LRP2	lost	21m_with_30m	Endothelial cell,Proximal tubule cell
745	CALM1,INSR	lost	21m_with_30m	Endothelial cell,Proximal tubule cell
746	CALM3,AQP1	lost	21m_with_30m	Endothelial cell,Proximal tubule cell
747	CALM2,INSR	lost	21m_with_30m	Endothelial cell,Proximal tubule cell
748	HBEGF,PRLR	lost	21m_with_30m	Endothelial cell,Proximal tubule cell
749	CD47,SIRPA	lost	21m_with_30m	Endothelial cell,Proximal tubule cell
750	CD47,SIRPG	lost	21m_with_30m	Endothelial cell,Proximal tubule cell
751	ARF1,INSR	lost	21m_with_30m	Endothelial cell,Proximal tubule cell
752	HSP90AA1,ERBB2	lost	21m_with_30m	Endothelial cell,Proximal tubule cell
753	APP,NCSTN	lost	21m_with_30m	Endothelial cell,Proximal tubule cell
754	APOE,LSR	lost	21m_with_30m	Endothelial cell,Proximal tubule cell
755	GNAI2,S1PR1	consensus	1m_with_3m	B cell,Endothelial cell
756	GNAI2,F2R	consensus	1m_with_3m	B cell,Endothelial cell
757	GNAI2,EDNRB	consensus	1m_with_3m	B cell,Endothelial cell
758	CD38,PECAM1	consensus	1m_with_3m	B cell,Endothelial cell
759	SELL,PODXL	consensus	1m_with_3m	B cell,Endothelial cell
760	TGFB1,ITGB1	consensus	1m_with_3m	B cell,Endothelial cell
761	GNAI2,CAV1	consensus	1m_with_3m	B cell,Endothelial cell
762	LTB,TNFRSF1A	consensus	21m_with_30m	B cell,Endothelial cell
763	FAM3C,LAMP1	consensus	21m_with_30m	B cell,Endothelial cell
764	CALM1,PTPRA	consensus	21m_with_30m	B cell,Endothelial cell
765	CALM1,MYLK	consensus	21m_with_30m	B cell,Endothelial cell
766	LGALS1,ITGB1	consensus	21m_with_30m	B cell,Endothelial cell
767	GNAI2,EDNRB	consensus	21m_with_30m	B cell,Endothelial cell
768	FAM3C,LAMP1	gain	18m_with_21m	B cell,Endothelial cell
769	LGALS1,ITGB1	gain	18m_with_21m	B cell,Endothelial cell
770	APOE,SCARB1	gain	18m_with_21m	B cell,Endothelial cell
771	SLPI,PLSCR1	gain	18m_with_21m	B cell,Endothelial cell
772	GRN,TNFRSF1A	gain	18m_with_21m	B cell,Endothelial cell
773	CALM1,PDE1A	consensus	18m_with_21m	T cell,Collecting duct cell
774	CALM1,PTPRA	consensus	18m_with_21m	T cell,Collecting duct cell
775	CALM1,INSR	consensus	18m_with_21m	T cell,Collecting duct cell
776	LGALS1,ITGB1	consensus	18m_with_21m	T cell,Collecting duct cell
777	GNAS,GCGR	consensus	18m_with_21m	T cell,Collecting duct cell
778	CALM2,KCNQ1	consensus	18m_with_21m	T cell,Collecting duct cell
779	TLN1,ITGB5	consensus	18m_with_21m	T cell,Collecting duct cell
780	CALM3,KCNQ1	consensus	18m_with_21m	T cell,Collecting duct cell
781	GNAS,GCGR	gain	1m_with_3m	T cell,Collecting duct cell
782	CALM1,PTPRA	gain	1m_with_3m	T cell,Collecting duct cell
783	LGALS1,ITGB1	gain	1m_with_3m	T cell,Collecting duct cell
784	IL16,CD9	gain	1m_with_3m	T cell,Collecting duct cell
785	CD40LG,CD9	gain	1m_with_3m	T cell,Collecting duct cell
786	CALM2,PDE1A	gain	1m_with_3m	T cell,Collecting duct cell
787	ARF1,INSR	gain	1m_with_3m	T cell,Collecting duct cell
788	IL16,KCNJ10	gain	1m_with_3m	T cell,Collecting duct cell
789	CALM3,KCNQ1	gain	1m_with_3m	T cell,Collecting duct cell
790	TOR2A,ATP5F1B	gain	3m_with_18m	T cell,Collecting duct cell
791	LTB,TNFRSF1A	gain	3m_with_18m	T cell,Collecting duct cell
792	GNAS,AVPR2	gain	21m_with_30m	T cell,Collecting duct cell
793	GNAI2,IGF1R	gain	21m_with_30m	T cell,Collecting duct cell
794	GNAI2,CAV1	gain	21m_with_30m	T cell,Collecting duct cell
795	GPI,AMFR	gain	21m_with_30m	T cell,Collecting duct cell
796	LTB,TNFRSF1A	gain	21m_with_30m	T cell,Collecting duct cell
797	HSP90AA1,ERBB2	gain	21m_with_30m	T cell,Collecting duct cell
798	SEMA4D,PLXNB2	gain	21m_with_30m	T cell,Collecting duct cell
799	TOR2A,ATP5F1B	lost	18m_with_21m	T cell,Collecting duct cell
800	CD40LG,CD9	lost	18m_with_21m	T cell,Collecting duct cell
801	LTB,TNFRSF1A	lost	18m_with_21m	T cell,Collecting duct cell
802	KL,FGFR1	consensus	1m_with_3m	Collecting duct cell,Collecting duct cell
803	MFGE8,ITGAV	consensus	1m_with_3m	Collecting duct cell,Collecting duct cell
804	CALM3,KCNQ1	consensus	1m_with_3m	Collecting duct cell,Collecting duct cell
805	GRN,SORT1	consensus	1m_with_3m	Collecting duct cell,Collecting duct cell
806	LMAN1,MCFD2	consensus	1m_with_3m	Collecting duct cell,Collecting duct cell
807	KL,FGFR1	consensus	18m_with_21m	Collecting duct cell,Collecting duct cell
808	VEGFA,ITGAV	consensus	18m_with_21m	Collecting duct cell,Collecting duct cell
809	CCN1,ITGB5	consensus	18m_with_21m	Collecting duct cell,Collecting duct cell
810	VEGFA,ITGB1	consensus	18m_with_21m	Collecting duct cell,Collecting duct cell
811	CX3CL1,ITGAV	consensus	18m_with_21m	Collecting duct cell,Collecting duct cell
812	ADAM9,ITGB5	consensus	18m_with_21m	Collecting duct cell,Collecting duct cell
813	LTBP3,ITGB5	consensus	18m_with_21m	Collecting duct cell,Collecting duct cell
814	SPINT1,ST14	consensus	18m_with_21m	Collecting duct cell,Collecting duct cell
815	LMAN1,MCFD2	consensus	18m_with_21m	Collecting duct cell,Collecting duct cell
816	KNG1,SDC2	consensus	21m_with_30m	Collecting duct cell,Collecting duct cell
817	CCN1,ITGB5	consensus	21m_with_30m	Collecting duct cell,Collecting duct cell
818	MFGE8,ITGAV	consensus	21m_with_30m	Collecting duct cell,Collecting duct cell
819	MFGE8,ITGB5	consensus	21m_with_30m	Collecting duct cell,Collecting duct cell
820	LAMB1,ITGA6_ITGB1	consensus	21m_with_30m	Collecting duct cell,Collecting duct cell
821	ADAM9,ITGA6	consensus	21m_with_30m	Collecting duct cell,Collecting duct cell
822	HBEGF,CD82	consensus	21m_with_30m	Collecting duct cell,Collecting duct cell
823	LAMA5,BCAM	consensus	21m_with_30m	Collecting duct cell,Collecting duct cell
824	GRN,SORT1	consensus	21m_with_30m	Collecting duct cell,Collecting duct cell
825	THBS1,PTPRJ	consensus	21m_with_30m	Collecting duct cell,Collecting duct cell
826	SPP1,ITGAV_ITGB1	gain	3m_with_18m	Collecting duct cell,Collecting duct cell
827	SPP1,ITGAV_ITGB6	gain	3m_with_18m	Collecting duct cell,Collecting duct cell
828	SPP1,ITGAV_ITGB1	gain	21m_with_30m	Collecting duct cell,Collecting duct cell
829	TIMP3,DDR1	gain	21m_with_30m	Collecting duct cell,Collecting duct cell
830	GNAS,AVPR2	gain	21m_with_30m	Collecting duct cell,Collecting duct cell
831	APP,LRP10	gain	21m_with_30m	Collecting duct cell,Collecting duct cell
832	APP,TSPAN12	gain	21m_with_30m	Collecting duct cell,Collecting duct cell
833	SPP1,ITGAV_ITGB6	gain	21m_with_30m	Collecting duct cell,Collecting duct cell
834	L1CAM,CD9	gain	21m_with_30m	Collecting duct cell,Collecting duct cell
835	CCN1,SDC4	gain	21m_with_30m	Collecting duct cell,Collecting duct cell
836	TIMP3,MET	gain	21m_with_30m	Collecting duct cell,Collecting duct cell
837	APP,TSPAN15	gain	21m_with_30m	Collecting duct cell,Collecting duct cell
838	CALM1,PDE1A	gain	21m_with_30m	Collecting duct cell,Collecting duct cell
839	APP,LRP6	gain	21m_with_30m	Collecting duct cell,Collecting duct cell
840	APP,NCSTN	gain	21m_with_30m	Collecting duct cell,Collecting duct cell
841	GPI,AMFR	gain	21m_with_30m	Collecting duct cell,Collecting duct cell
842	CALM1,INSR	gain	21m_with_30m	Collecting duct cell,Collecting duct cell
843	CALM1,PTPRA	gain	21m_with_30m	Collecting duct cell,Collecting duct cell
844	PSAP,CELSR1	gain	21m_with_30m	Collecting duct cell,Collecting duct cell
845	HSP90B1,ERBB2	gain	21m_with_30m	Collecting duct cell,Collecting duct cell
846	CALR,ITGA3	gain	21m_with_30m	Collecting duct cell,Collecting duct cell
847	APP,NOTCH2	gain	21m_with_30m	Collecting duct cell,Collecting duct cell
848	CALR,ITGA2B	gain	21m_with_30m	Collecting duct cell,Collecting duct cell
849	GPC3,CD81	gain	21m_with_30m	Collecting duct cell,Collecting duct cell
850	IL16,CD9	consensus	1m_with_3m	B cell,Distal tubular cell
851	TGFB1,ITGAV_ITGB6	consensus	1m_with_3m	B cell,Distal tubular cell
852	IL16,KCNJ10	consensus	1m_with_3m	B cell,Distal tubular cell
853	TGFB1,LPP	consensus	1m_with_3m	B cell,Distal tubular cell
854	CALM1,PTPRA	consensus	21m_with_30m	B cell,Distal tubular cell
855	TGFB1,ITGAV_ITGB6	consensus	21m_with_30m	B cell,Distal tubular cell
856	TGFB1,SDC2	consensus	21m_with_30m	B cell,Distal tubular cell
857	IL16,CD9	consensus	21m_with_30m	B cell,Distal tubular cell
858	CALR,ITGAV	gain	3m_with_18m	B cell,Distal tubular cell
859	BSG,SLC16A7	gain	3m_with_18m	B cell,Distal tubular cell
860	GNAS,ADCY1	gain	3m_with_18m	B cell,Distal tubular cell
861	CALM1,INSR	gain	3m_with_18m	B cell,Distal tubular cell
862	CALM3,PDE1A	gain	3m_with_18m	B cell,Distal tubular cell
863	TGFB1,ITGB1	gain	3m_with_18m	B cell,Distal tubular cell
864	FAM3C,LAMP1	gain	18m_with_21m	B cell,Distal tubular cell
865	TOR2A,ATP5F1B	gain	18m_with_21m	B cell,Distal tubular cell
866	APOE,SORL1	gain	18m_with_21m	B cell,Distal tubular cell
867	APOE,LRP6	gain	18m_with_21m	B cell,Distal tubular cell
868	APOE,SDC2	gain	18m_with_21m	B cell,Distal tubular cell
869	APOE,VLDLR	gain	18m_with_21m	B cell,Distal tubular cell
870	CALM1,PTPRA	gain	18m_with_21m	B cell,Distal tubular cell
871	HSP90B1,ERBB2	gain	18m_with_21m	B cell,Distal tubular cell
872	SLPI,PLSCR1	gain	18m_with_21m	B cell,Distal tubular cell
873	CALM1,KCNQ1	gain	21m_with_30m	B cell,Distal tubular cell
874	CALM1,MYLK	gain	21m_with_30m	B cell,Distal tubular cell
875	GNAS,ADCY1	lost	1m_with_3m	B cell,Distal tubular cell
876	CALM1,PTPRA	lost	1m_with_3m	B cell,Distal tubular cell
877	CALM1,INSR	lost	1m_with_3m	B cell,Distal tubular cell
878	FAM3C,LAMP1	lost	21m_with_30m	B cell,Distal tubular cell
879	APOE,SORL1	lost	21m_with_30m	B cell,Distal tubular cell
880	APOE,LRP6	lost	21m_with_30m	B cell,Distal tubular cell
881	APOE,SDC2	lost	21m_with_30m	B cell,Distal tubular cell
882	APOE,VLDLR	lost	21m_with_30m	B cell,Distal tubular cell
883	TGFB1,CXCR4	consensus	3m_with_18m	Endothelial cell,B cell
884	CD59,CD2	consensus	3m_with_18m	Endothelial cell,B cell
885	HBEGF,CD44	consensus	21m_with_30m	Endothelial cell,B cell
886	ICAM1,IL2RG	consensus	21m_with_30m	Endothelial cell,B cell
887	HBEGF,CD82	consensus	21m_with_30m	Endothelial cell,B cell
888	TGFB1,ITGB1	consensus	21m_with_30m	Endothelial cell,B cell
889	FAM3C,CLEC2D	consensus	21m_with_30m	Endothelial cell,B cell
890	HSPG2,ITGB1	consensus	21m_with_30m	Endothelial cell,B cell
891	LGALS3BP,ITGB1	consensus	21m_with_30m	Endothelial cell,B cell
892	COPA,CD74	gain	3m_with_18m	Endothelial cell,B cell
893	TIMP3,CD44	gain	18m_with_21m	Endothelial cell,B cell
894	CALM1,FAS	gain	18m_with_21m	Endothelial cell,B cell
895	CALM1,KCNN4	gain	18m_with_21m	Endothelial cell,B cell
896	COPA,CD74	gain	21m_with_30m	Endothelial cell,B cell
897	COPA,CD74	lost	1m_with_3m	Endothelial cell,B cell
898	CALM1,KCNN4	lost	3m_with_18m	Endothelial cell,B cell
899	GNAI2,S1PR1	lost	3m_with_18m	Endothelial cell,B cell
900	COPA,CD74	lost	18m_with_21m	Endothelial cell,B cell
901	GNAS,ADRB2	lost	18m_with_21m	Endothelial cell,B cell
902	HSPA8,ADRB2	lost	18m_with_21m	Endothelial cell,B cell
903	CALM1,FAS	lost	21m_with_30m	Endothelial cell,B cell
904	CD24,SIGLEC10	lost	21m_with_30m	Endothelial cell,B cell
905	ICAM2,ITGAL_ITGB2	lost	21m_with_30m	Endothelial cell,B cell
906	CALM1,INSR	consensus	18m_with_21m	T cell,Proximal tubule cell
907	CALM3,AQP1	consensus	18m_with_21m	T cell,Proximal tubule cell
908	IL16,KCNJ15	consensus	18m_with_21m	T cell,Proximal tubule cell
909	CD47,SIRPA	consensus	18m_with_21m	T cell,Proximal tubule cell
910	TGFB1,ITGAV_ITGB6	consensus	18m_with_21m	T cell,Proximal tubule cell
911	ACTR2,LRP2	gain	1m_with_3m	T cell,Proximal tubule cell
912	CALM3,AQP1	gain	1m_with_3m	T cell,Proximal tubule cell
913	IL16,KCNJ15	gain	1m_with_3m	T cell,Proximal tubule cell
914	CALM1,PTPRA	gain	1m_with_3m	T cell,Proximal tubule cell
915	CALM1,MYLK	gain	1m_with_3m	T cell,Proximal tubule cell
916	CALM2,MYLK	gain	1m_with_3m	T cell,Proximal tubule cell
917	LGALS1,ITGB1	gain	3m_with_18m	T cell,Proximal tubule cell
918	TOR2A,ATP5F1B	gain	3m_with_18m	T cell,Proximal tubule cell
919	ACTR2,LRP2	gain	21m_with_30m	T cell,Proximal tubule cell
920	LGALS1,ITGB1	gain	21m_with_30m	T cell,Proximal tubule cell
921	ACTR2,LRP2	lost	18m_with_21m	T cell,Proximal tubule cell
922	LGALS1,ITGB1	lost	18m_with_21m	T cell,Proximal tubule cell
923	TOR2A,ATP5F1B	lost	18m_with_21m	T cell,Proximal tubule cell
924	CALM3,AQP1	lost	21m_with_30m	T cell,Proximal tubule cell
925	CALM1,INSR	lost	21m_with_30m	T cell,Proximal tubule cell
926	CALM2,INSR	lost	21m_with_30m	T cell,Proximal tubule cell
927	LTB,TNFRSF1A	lost	21m_with_30m	T cell,Proximal tubule cell
928	S100A4,ERBB2	lost	21m_with_30m	T cell,Proximal tubule cell
929	TGM2,SDC4	consensus	1m_with_3m	Proximal tubule cell,Distal tubular cell
930	SPP1,ITGAV_ITGB6	consensus	1m_with_3m	Proximal tubule cell,Distal tubular cell
931	APP,TSPAN12	consensus	1m_with_3m	Proximal tubule cell,Distal tubular cell
932	HSP90AA1,ERBB2	consensus	1m_with_3m	Proximal tubule cell,Distal tubular cell
933	HBEGF,CD82	consensus	1m_with_3m	Proximal tubule cell,Distal tubular cell
934	MDK,NCL	consensus	1m_with_3m	Proximal tubule cell,Distal tubular cell
935	APOE,SORL1	consensus	1m_with_3m	Proximal tubule cell,Distal tubular cell
936	APOE,SDC2	consensus	1m_with_3m	Proximal tubule cell,Distal tubular cell
937	TLN1,ITGB5	consensus	1m_with_3m	Proximal tubule cell,Distal tubular cell
938	ADAM9,ITGAV	consensus	1m_with_3m	Proximal tubule cell,Distal tubular cell
939	GRN,SORT1	consensus	1m_with_3m	Proximal tubule cell,Distal tubular cell
940	GNAI2,ADCY1	consensus	1m_with_3m	Proximal tubule cell,Distal tubular cell
941	MDK,SORL1	consensus	1m_with_3m	Proximal tubule cell,Distal tubular cell
942	SEMA4A,PLXNB2	consensus	1m_with_3m	Proximal tubule cell,Distal tubular cell
943	ADAM10,TSPAN12	consensus	1m_with_3m	Proximal tubule cell,Distal tubular cell
944	SEMA4D,MET	consensus	1m_with_3m	Proximal tubule cell,Distal tubular cell
945	ADAM10,MET	consensus	1m_with_3m	Proximal tubule cell,Distal tubular cell
946	HSP90AA1,ERBB2	consensus	3m_with_18m	Proximal tubule cell,Distal tubular cell
947	APOE,SORL1	consensus	3m_with_18m	Proximal tubule cell,Distal tubular cell
948	APOE,VLDLR	consensus	3m_with_18m	Proximal tubule cell,Distal tubular cell
949	CCN1,ITGAV	consensus	3m_with_18m	Proximal tubule cell,Distal tubular cell
950	SPINT1,ST14	consensus	3m_with_18m	Proximal tubule cell,Distal tubular cell
951	ADAM10,TSPAN12	consensus	3m_with_18m	Proximal tubule cell,Distal tubular cell
952	SEMA4D,PLXNB2	consensus	3m_with_18m	Proximal tubule cell,Distal tubular cell
953	SORBS1,ITGB5	consensus	3m_with_18m	Proximal tubule cell,Distal tubular cell
954	ADAM9,ITGB5	consensus	3m_with_18m	Proximal tubule cell,Distal tubular cell
955	MDK,ITGA6_ITGB1	consensus	3m_with_18m	Proximal tubule cell,Distal tubular cell
956	ADAM9,ITGA6	consensus	3m_with_18m	Proximal tubule cell,Distal tubular cell
957	LAMB1,ITGA6_ITGB1	consensus	3m_with_18m	Proximal tubule cell,Distal tubular cell
958	SPP1,ITGAV_ITGB6	consensus	21m_with_30m	Proximal tubule cell,Distal tubular cell
959	SPP1,ITGAV_ITGB5	consensus	21m_with_30m	Proximal tubule cell,Distal tubular cell
960	APOE,SORL1	consensus	21m_with_30m	Proximal tubule cell,Distal tubular cell
961	IGFBP4,LRP6	consensus	21m_with_30m	Proximal tubule cell,Distal tubular cell
962	LRPAP1,SORT1	consensus	21m_with_30m	Proximal tubule cell,Distal tubular cell
963	CALM2,PDE1A	consensus	21m_with_30m	Proximal tubule cell,Distal tubular cell
964	APOB,LRP6	consensus	21m_with_30m	Proximal tubule cell,Distal tubular cell
965	APOB,VLDLR	consensus	21m_with_30m	Proximal tubule cell,Distal tubular cell
966	MDK,ITGA6_ITGB1	consensus	21m_with_30m	Proximal tubule cell,Distal tubular cell
967	FGF1,NRP1	consensus	21m_with_30m	Proximal tubule cell,Distal tubular cell
968	VEGFA,NRP1	consensus	21m_with_30m	Proximal tubule cell,Distal tubular cell
969	ANGPTL4,SDC4	gain	3m_with_18m	Proximal tubule cell,Distal tubular cell
970	GNAS,ADCY1	gain	3m_with_18m	Proximal tubule cell,Distal tubular cell
971	APP,NCSTN	gain	3m_with_18m	Proximal tubule cell,Distal tubular cell
972	APOE,LRP6	lost	21m_with_30m	Proximal tubule cell,Distal tubular cell
973	APOE,SDC2	lost	21m_with_30m	Proximal tubule cell,Distal tubular cell
974	APOE,VLDLR	lost	21m_with_30m	Proximal tubule cell,Distal tubular cell
975	TOR2A,ATP5F1B	lost	21m_with_30m	Proximal tubule cell,Distal tubular cell
976	VEGFA,ITGB1	consensus	18m_with_21m	Collecting duct cell,Macrophage
977	COL4A4,CD44	consensus	18m_with_21m	Collecting duct cell,Macrophage
978	GNAI2,C5AR1	consensus	18m_with_21m	Collecting duct cell,Macrophage
979	CCN1,ITGB5	consensus	18m_with_21m	Collecting duct cell,Macrophage
980	HBEGF,CD9	consensus	18m_with_21m	Collecting duct cell,Macrophage
981	VEGFA,CD44	consensus	18m_with_21m	Collecting duct cell,Macrophage
982	MFGE8,ITGB5	consensus	18m_with_21m	Collecting duct cell,Macrophage
983	VEGFA,NRP1	consensus	18m_with_21m	Collecting duct cell,Macrophage
984	CCL27,CCR2	consensus	18m_with_21m	Collecting duct cell,Macrophage
985	LMAN1,MCFD2	consensus	18m_with_21m	Collecting duct cell,Macrophage
986	ADAM9,ITGB5	consensus	18m_with_21m	Collecting duct cell,Macrophage
987	KNG1,ITGAM	gain	3m_with_18m	Collecting duct cell,Macrophage
988	SPP1,PTGER4	gain	3m_with_18m	Collecting duct cell,Macrophage
989	HSPA8,ADRB2	gain	3m_with_18m	Collecting duct cell,Macrophage
990	SPP1,ITGA4_ITGB1	gain	3m_with_18m	Collecting duct cell,Macrophage
991	KNG1,CD93	gain	3m_with_18m	Collecting duct cell,Macrophage
992	KNG1,PLAUR	gain	3m_with_18m	Collecting duct cell,Macrophage
993	GNAS,ADCY7	gain	3m_with_18m	Collecting duct cell,Macrophage
994	LCN2,FCGR2A	gain	21m_with_30m	Collecting duct cell,Macrophage
995	TIMP3,CD44	gain	21m_with_30m	Collecting duct cell,Macrophage
996	SPP1,ITGA4_ITGB1	gain	21m_with_30m	Collecting duct cell,Macrophage
997	PSAP,LRP1	gain	21m_with_30m	Collecting duct cell,Macrophage
998	FAM3C,LAMP1	gain	21m_with_30m	Collecting duct cell,Macrophage
999	APP,LRP1	gain	21m_with_30m	Collecting duct cell,Macrophage
1000	CALR,LRP1	gain	21m_with_30m	Collecting duct cell,Macrophage
1001	LAMB2,RPSA	gain	21m_with_30m	Collecting duct cell,Macrophage
1002	HSP90B1,LRP1	gain	21m_with_30m	Collecting duct cell,Macrophage
1003	APP,NOTCH2	gain	21m_with_30m	Collecting duct cell,Macrophage
1004	COL4A1,CD47	gain	21m_with_30m	Collecting duct cell,Macrophage
1005	CALM1,PTPRA	gain	21m_with_30m	Collecting duct cell,Macrophage
1006	COL4A3,CD47	gain	21m_with_30m	Collecting duct cell,Macrophage
1007	APP,NCSTN	gain	21m_with_30m	Collecting duct cell,Macrophage
1008	KNG1,PLAUR	gain	21m_with_30m	Collecting duct cell,Macrophage
1009	GPC3,CD81	gain	21m_with_30m	Collecting duct cell,Macrophage
1010	SPP1,ITGA4_ITGB1	lost	18m_with_21m	Collecting duct cell,Macrophage
1011	KNG1,CD93	lost	18m_with_21m	Collecting duct cell,Macrophage
1012	KNG1,PLAUR	lost	18m_with_21m	Collecting duct cell,Macrophage
1013	APP,NOTCH2	lost	18m_with_21m	Collecting duct cell,Macrophage
1014	GNAS,ADCY7	lost	18m_with_21m	Collecting duct cell,Macrophage
1015	ARPC5,LRP2	consensus	21m_with_30m	B cell,Proximal tubule cell
1016	CALM1,AQP1	consensus	21m_with_30m	B cell,Proximal tubule cell
1017	TOR2A,ATP5F1B	consensus	21m_with_30m	B cell,Proximal tubule cell
1018	FAM3C,LAMP1	consensus	21m_with_30m	B cell,Proximal tubule cell
1019	CALM2,AQP1	consensus	21m_with_30m	B cell,Proximal tubule cell
1020	SLPI,PLSCR1	consensus	21m_with_30m	B cell,Proximal tubule cell
1021	CALM1,PTPRA	consensus	21m_with_30m	B cell,Proximal tubule cell
1022	CALM1,MYLK	consensus	21m_with_30m	B cell,Proximal tubule cell
1023	GNAI2,ADRA2B	consensus	21m_with_30m	B cell,Proximal tubule cell
1024	IL16,KCNJ15	consensus	21m_with_30m	B cell,Proximal tubule cell
1025	CALM2,MYLK	consensus	21m_with_30m	B cell,Proximal tubule cell
1026	ARF6,SMAP1	consensus	21m_with_30m	B cell,Proximal tubule cell
1027	FAM3C,CLEC2D	consensus	21m_with_30m	B cell,Proximal tubule cell
1028	TGFB1,ITGAV_ITGB6	consensus	21m_with_30m	B cell,Proximal tubule cell
1029	TGFB1,ITGB1	consensus	21m_with_30m	B cell,Proximal tubule cell
1030	ACTR2,LRP2	gain	3m_with_18m	B cell,Proximal tubule cell
1031	CALM1,PTPRA	gain	3m_with_18m	B cell,Proximal tubule cell
1032	FAM3C,LAMP1	gain	18m_with_21m	B cell,Proximal tubule cell
1033	APOC2,LRP2	gain	18m_with_21m	B cell,Proximal tubule cell
1034	TOR2A,ATP5F1B	gain	18m_with_21m	B cell,Proximal tubule cell
1035	SLPI,PLSCR1	gain	18m_with_21m	B cell,Proximal tubule cell
1036	APOE,VLDLR	gain	18m_with_21m	B cell,Proximal tubule cell
1037	APOE,LRP6	gain	18m_with_21m	B cell,Proximal tubule cell
1038	APOE,LSR	gain	18m_with_21m	B cell,Proximal tubule cell
1039	CALM1,PTPRA	lost	1m_with_3m	B cell,Proximal tubule cell
1040	B2M,TFRC	lost	1m_with_3m	B cell,Proximal tubule cell
1041	ACTR2,LRP2	lost	21m_with_30m	B cell,Proximal tubule cell
1042	APOC2,LRP2	lost	21m_with_30m	B cell,Proximal tubule cell
1043	CALM3,AQP1	lost	21m_with_30m	B cell,Proximal tubule cell
1044	CALM1,INSR	lost	21m_with_30m	B cell,Proximal tubule cell
1045	APOE,VLDLR	lost	21m_with_30m	B cell,Proximal tubule cell
1046	APOE,LRP6	lost	21m_with_30m	B cell,Proximal tubule cell
1047	APOE,LSR	lost	21m_with_30m	B cell,Proximal tubule cell
1048	APP,TNFRSF21	consensus	1m_with_3m	Distal tubular cell,Proximal tubule cell
1049	PLAU,LRP2	consensus	1m_with_3m	Distal tubular cell,Proximal tubule cell
1050	ACTR2,LRP2	consensus	1m_with_3m	Distal tubular cell,Proximal tubule cell
1051	CDH1,IGF1R	consensus	1m_with_3m	Distal tubular cell,Proximal tubule cell
1052	RTN4,GJB2	consensus	1m_with_3m	Distal tubular cell,Proximal tubule cell
1053	PLAU,ITGB1	consensus	1m_with_3m	Distal tubular cell,Proximal tubule cell
1054	MFGE8,ITGAV	consensus	1m_with_3m	Distal tubular cell,Proximal tubule cell
1055	NAMPT,INSR	consensus	1m_with_3m	Distal tubular cell,Proximal tubule cell
1056	LPL,VLDLR	consensus	3m_with_18m	Distal tubular cell,Proximal tubule cell
1057	APP,LRP6	consensus	3m_with_18m	Distal tubular cell,Proximal tubule cell
1058	PLAU,ITGB1	consensus	3m_with_18m	Distal tubular cell,Proximal tubule cell
1059	NAMPT,INSR	consensus	3m_with_18m	Distal tubular cell,Proximal tubule cell
1060	PLAU,VLDLR	consensus	3m_with_18m	Distal tubular cell,Proximal tubule cell
1061	PLAU,IGF2R	consensus	3m_with_18m	Distal tubular cell,Proximal tubule cell
1062	MFGE8,ITGAV	consensus	3m_with_18m	Distal tubular cell,Proximal tubule cell
1063	PLAU,ITGB5	consensus	3m_with_18m	Distal tubular cell,Proximal tubule cell
1064	LAMB1,ITGA6_ITGB1	consensus	3m_with_18m	Distal tubular cell,Proximal tubule cell
1065	PLAU,LRP2	consensus	21m_with_30m	Distal tubular cell,Proximal tubule cell
1066	APP,APLP2	consensus	21m_with_30m	Distal tubular cell,Proximal tubule cell
1067	CALM1,AQP1	consensus	21m_with_30m	Distal tubular cell,Proximal tubule cell
1068	SOSTDC1,LRP6	consensus	21m_with_30m	Distal tubular cell,Proximal tubule cell
1069	BSG,SLC16A1	consensus	21m_with_30m	Distal tubular cell,Proximal tubule cell
1070	LPL,VLDLR	consensus	21m_with_30m	Distal tubular cell,Proximal tubule cell
1071	APP,LRP6	consensus	21m_with_30m	Distal tubular cell,Proximal tubule cell
1072	RTN4,GJB2	consensus	21m_with_30m	Distal tubular cell,Proximal tubule cell
1073	PLAU,IGF2R	consensus	21m_with_30m	Distal tubular cell,Proximal tubule cell
1074	APP,RPSA	gain	1m_with_3m	Distal tubular cell,Proximal tubule cell
1075	TCN2,LRP2	gain	1m_with_3m	Distal tubular cell,Proximal tubule cell
1076	SPP1,ITGAV_ITGB1	gain	1m_with_3m	Distal tubular cell,Proximal tubule cell
1077	BSG,SLC16A1	gain	1m_with_3m	Distal tubular cell,Proximal tubule cell
1078	APP,LRP6	gain	1m_with_3m	Distal tubular cell,Proximal tubule cell
1079	TCN2,LRP2	lost	21m_with_30m	Distal tubular cell,Proximal tubule cell
1080	APP,NCSTN	lost	21m_with_30m	Distal tubular cell,Proximal tubule cell
1081	TIMP3,KDR	consensus	18m_with_21m	Endothelial cell,Endothelial cell
1082	YBX1,NOTCH1	consensus	18m_with_21m	Endothelial cell,Endothelial cell
1083	MMRN2,CD93	consensus	18m_with_21m	Endothelial cell,Endothelial cell
1084	ADAM15,ITGB1	consensus	18m_with_21m	Endothelial cell,Endothelial cell
1085	GNAI2,TBXA2R	consensus	18m_with_21m	Endothelial cell,Endothelial cell
1086	HBEGF,CD9	consensus	18m_with_21m	Endothelial cell,Endothelial cell
1087	TGM2,ITGB1	consensus	18m_with_21m	Endothelial cell,Endothelial cell
1088	TGFB1,ITGB1	consensus	18m_with_21m	Endothelial cell,Endothelial cell
1089	FAM3C,LAMP1	consensus	18m_with_21m	Endothelial cell,Endothelial cell
1090	CALM2,MYLK	consensus	18m_with_21m	Endothelial cell,Endothelial cell
1091	GRN,TNFRSF1A	consensus	18m_with_21m	Endothelial cell,Endothelial cell
1092	TGFB1,ACVRL1	consensus	18m_with_21m	Endothelial cell,Endothelial cell
1093	TGFB1,CAV1	consensus	18m_with_21m	Endothelial cell,Endothelial cell
1094	EDN1,EDNRB	consensus	18m_with_21m	Endothelial cell,Endothelial cell
1095	FAM3C,LIFR	consensus	18m_with_21m	Endothelial cell,Endothelial cell
1096	DLL4,NOTCH1	consensus	18m_with_21m	Endothelial cell,Endothelial cell
1097	CCN1,CAV1	consensus	18m_with_21m	Endothelial cell,Endothelial cell
1098	EFNB1,EPHB4	consensus	18m_with_21m	Endothelial cell,Endothelial cell
1099	ARF6,SMAP1	consensus	18m_with_21m	Endothelial cell,Endothelial cell
1100	APP,LRP10	gain	21m_with_30m	Endothelial cell,Endothelial cell
1101	COPA,CD74	gain	21m_with_30m	Endothelial cell,Endothelial cell
1102	CALM1,INSR	gain	21m_with_30m	Endothelial cell,Endothelial cell
1103	APP,NCSTN	gain	21m_with_30m	Endothelial cell,Endothelial cell
1104	SPP1,S1PR1	gain	21m_with_30m	Endothelial cell,Endothelial cell
1105	CALM2,INSR	gain	21m_with_30m	Endothelial cell,Endothelial cell
1106	TIMP2,ITGB1	gain	21m_with_30m	Endothelial cell,Endothelial cell
1107	NID1,ITGB1	gain	21m_with_30m	Endothelial cell,Endothelial cell
1108	ARF1,INSR	gain	21m_with_30m	Endothelial cell,Endothelial cell
1109	CALR,SCARF1	gain	21m_with_30m	Endothelial cell,Endothelial cell
1110	LAMA5,BCAM	gain	21m_with_30m	Endothelial cell,Endothelial cell
1111	ADAM15,ITGA5	gain	21m_with_30m	Endothelial cell,Endothelial cell
1112	AGRN,ITGB1	gain	21m_with_30m	Endothelial cell,Endothelial cell
1113	CALR,SCARF1	lost	1m_with_3m	Endothelial cell,Endothelial cell
1114	COL4A1,ITGA3_ITGB1	lost	1m_with_3m	Endothelial cell,Endothelial cell
1115	ADAM15,ITGA5	lost	1m_with_3m	Endothelial cell,Endothelial cell
1116	AGRN,ITGB1	lost	1m_with_3m	Endothelial cell,Endothelial cell
1117	TGFB1,LPP	lost	1m_with_3m	Endothelial cell,Endothelial cell
1118	TIMP2,ITGB1	lost	1m_with_3m	Endothelial cell,Endothelial cell
1119	COL4A2,ITGA3_ITGB1	lost	1m_with_3m	Endothelial cell,Endothelial cell
1120	LAMA5,BCAM	lost	1m_with_3m	Endothelial cell,Endothelial cell
1121	CALM3,MYLK	lost	1m_with_3m	Endothelial cell,Endothelial cell
1122	ITGAV,THY1	consensus	18m_with_21m	Distal tubular cell,T cell
1123	B2M,CD3D	consensus	18m_with_21m	Distal tubular cell,T cell
1124	CD59,CD2	consensus	18m_with_21m	Distal tubular cell,T cell
1125	SPP1,CD44	gain	1m_with_3m	Distal tubular cell,T cell
1126	SPP1,PTGER4	gain	1m_with_3m	Distal tubular cell,T cell
1127	LPL,CD44	gain	1m_with_3m	Distal tubular cell,T cell
1128	SPP1,ITGA4_ITGB1	gain	1m_with_3m	Distal tubular cell,T cell
1129	HLA-E,KLRC1_KLRD1	gain	3m_with_18m	Distal tubular cell,T cell
1130	HLA-E,KLRC3_KLRD1	gain	3m_with_18m	Distal tubular cell,T cell
1131	HLA-E,KLRC2_KLRD1	gain	3m_with_18m	Distal tubular cell,T cell
1132	HLA-E,CD8B	gain	3m_with_18m	Distal tubular cell,T cell
1133	HLA-E,CD8B2	gain	3m_with_18m	Distal tubular cell,T cell
1134	HLA-E,CD8A	gain	3m_with_18m	Distal tubular cell,T cell
1135	HBEGF,CD82	gain	3m_with_18m	Distal tubular cell,T cell
1136	GNAS,ADCY7	gain	3m_with_18m	Distal tubular cell,T cell
1137	SPP1,PTGER4	gain	18m_with_21m	Distal tubular cell,T cell
1138	EGF,NRP1	gain	18m_with_21m	Distal tubular cell,T cell
1139	HLA-E,CD8B	lost	1m_with_3m	Distal tubular cell,T cell
1140	HLA-E,CD8B2	lost	1m_with_3m	Distal tubular cell,T cell
1141	SPP1,S1PR1	lost	1m_with_3m	Distal tubular cell,T cell
1142	SPP1,PTGER4	lost	21m_with_30m	Distal tubular cell,T cell
1143	EGF,NRP1	lost	21m_with_30m	Distal tubular cell,T cell
1144	SELPLG,SELL	consensus	1m_with_3m	T cell,T cell
1145	LGALS1,PTPRC	consensus	1m_with_3m	T cell,T cell
1146	LGALS1,CD69	consensus	1m_with_3m	T cell,T cell
1147	LGALS1,ITGB1	gain	1m_with_3m	T cell,T cell
1148	GNAI2,CXCR3	gain	1m_with_3m	T cell,T cell
1149	CD40LG,CD53	gain	1m_with_3m	T cell,T cell
1150	TGFB1,ITGB1	gain	1m_with_3m	T cell,T cell
1151	HLA-E,KLRC3_KLRD1	gain	3m_with_18m	T cell,T cell
1152	HLA-E,KLRC1_KLRD1	gain	3m_with_18m	T cell,T cell
1153	HLA-E,KLRC2_KLRD1	gain	3m_with_18m	T cell,T cell
1154	B2M,KLRC1	gain	3m_with_18m	T cell,T cell
1155	B2M,KLRC2	gain	3m_with_18m	T cell,T cell
1156	HLA-E,CD8B	gain	3m_with_18m	T cell,T cell
1157	HLA-E,CD8B2	gain	3m_with_18m	T cell,T cell
1158	B2M,KLRD1	gain	3m_with_18m	T cell,T cell
1159	HLA-E,CD8A	gain	3m_with_18m	T cell,T cell
1160	B2M,KLRD1	gain	21m_with_30m	T cell,T cell
1161	HLA-E,CD8B	lost	1m_with_3m	T cell,T cell
1162	HLA-E,CD8B2	lost	1m_with_3m	T cell,T cell
1163	B2M,KLRD1	lost	1m_with_3m	T cell,T cell
1164	HLA-E,CD8A	lost	1m_with_3m	T cell,T cell
1165	CALM1,KCNN4	lost	3m_with_18m	T cell,T cell
1166	HLA-E,KLRK1	lost	18m_with_21m	T cell,T cell
1167	HLA-E,KLRC3_KLRD1	lost	18m_with_21m	T cell,T cell
1168	HLA-E,KLRC1_KLRD1	lost	18m_with_21m	T cell,T cell
1169	HLA-E,KLRC2_KLRD1	lost	18m_with_21m	T cell,T cell
1170	B2M,KLRC1	lost	18m_with_21m	T cell,T cell
1171	B2M,KLRC2	lost	18m_with_21m	T cell,T cell
1172	B2M,KLRD1	lost	18m_with_21m	T cell,T cell
1173	CD22,PTPRC	consensus	21m_with_30m	B cell,B cell
1174	CD48,CD2	consensus	21m_with_30m	B cell,B cell
1175	LGALS1,CD69	consensus	21m_with_30m	B cell,B cell
1176	ARF6,SMAP1	consensus	21m_with_30m	B cell,B cell
1177	TGFB1,CXCR4	consensus	21m_with_30m	B cell,B cell
1178	FAM3C,CLEC2D	consensus	21m_with_30m	B cell,B cell
1179	CD55,CR1	consensus	21m_with_30m	B cell,B cell
1180	HSPA8,ADRB2	gain	1m_with_3m	B cell,B cell
1181	BTLA,CD79A	gain	3m_with_18m	B cell,B cell
1182	CD52,SIGLEC10	gain	3m_with_18m	B cell,B cell
1183	CALM1,FAS	gain	18m_with_21m	B cell,B cell
1184	VIM,CD44	gain	18m_with_21m	B cell,B cell
1185	ARF6,SMAP1	gain	18m_with_21m	B cell,B cell
1186	CALM1,KCNN4	gain	18m_with_21m	B cell,B cell
1187	BTLA,CD79A	lost	1m_with_3m	B cell,B cell
1188	CD52,SIGLEC10	lost	1m_with_3m	B cell,B cell
1189	HSPA8,ADRB2	lost	3m_with_18m	B cell,B cell
1190	GNAS,ADRB2	lost	18m_with_21m	B cell,B cell
1191	CD52,SIGLEC10	lost	21m_with_30m	B cell,B cell
1192	CALM1,FAS	lost	21m_with_30m	B cell,B cell
1193	SPP1,CD44	gain	1m_with_3m	Collecting duct cell,T cell
1194	SPP1,PTGER4	gain	1m_with_3m	Collecting duct cell,T cell
1195	SPP1,ITGA4_ITGB1	gain	1m_with_3m	Collecting duct cell,T cell
1196	MIF,CD74_CXCR4	gain	1m_with_3m	Collecting duct cell,T cell
1197	HLA-E,KLRK1	gain	3m_with_18m	Collecting duct cell,T cell
1198	HLA-E,CD8B	gain	3m_with_18m	Collecting duct cell,T cell
1199	HLA-E,CD8B2	gain	3m_with_18m	Collecting duct cell,T cell
1200	HLA-E,KLRC1_KLRD1	gain	3m_with_18m	Collecting duct cell,T cell
1201	HLA-E,KLRC3_KLRD1	gain	3m_with_18m	Collecting duct cell,T cell
1202	HLA-E,KLRC2_KLRD1	gain	3m_with_18m	Collecting duct cell,T cell
1203	HLA-E,CD8A	gain	3m_with_18m	Collecting duct cell,T cell
1204	GNAS,ADCY7	gain	3m_with_18m	Collecting duct cell,T cell
1205	SPP1,PTGER4	gain	18m_with_21m	Collecting duct cell,T cell
1206	MIF,CD44_CD74	gain	18m_with_21m	Collecting duct cell,T cell
1207	MIF,CD74_CXCR4	gain	18m_with_21m	Collecting duct cell,T cell
1208	EGF,NRP1	gain	18m_with_21m	Collecting duct cell,T cell
1209	LAMB2,RPSA	gain	21m_with_30m	Collecting duct cell,T cell
1210	APP,LRP10	gain	21m_with_30m	Collecting duct cell,T cell
1211	TIMP3,CD44	gain	21m_with_30m	Collecting duct cell,T cell
1212	CXCL16,CXCR6	gain	21m_with_30m	Collecting duct cell,T cell
1213	SPP1,S1PR1	lost	1m_with_3m	Collecting duct cell,T cell
1214	SPP1,PTGER4	lost	3m_with_18m	Collecting duct cell,T cell
1215	MIF,CD74_CXCR4	lost	3m_with_18m	Collecting duct cell,T cell
1216	HLA-E,KLRK1	lost	18m_with_21m	Collecting duct cell,T cell
1217	HLA-E,KLRC1_KLRD1	lost	18m_with_21m	Collecting duct cell,T cell
1218	HLA-E,KLRC3_KLRD1	lost	18m_with_21m	Collecting duct cell,T cell
1219	HLA-E,KLRC2_KLRD1	lost	18m_with_21m	Collecting duct cell,T cell
1220	GNAS,ADCY7	lost	18m_with_21m	Collecting duct cell,T cell
1221	SPP1,ITGAV_ITGB6	consensus	1m_with_3m	Collecting duct cell,Proximal tubule cell
1222	KNG1,SDC2	consensus	1m_with_3m	Collecting duct cell,Proximal tubule cell
1223	HSPG2,LRP2	consensus	1m_with_3m	Collecting duct cell,Proximal tubule cell
1224	CDH1,PTPRF	consensus	1m_with_3m	Collecting duct cell,Proximal tubule cell
1225	SOSTDC1,LRP6	consensus	1m_with_3m	Collecting duct cell,Proximal tubule cell
1226	MFGE8,ITGAV	consensus	1m_with_3m	Collecting duct cell,Proximal tubule cell
1227	ARF6,SMAP1	consensus	1m_with_3m	Collecting duct cell,Proximal tubule cell
1228	FAM3C,CLEC2D	consensus	1m_with_3m	Collecting duct cell,Proximal tubule cell
1229	NAMPT,INSR	consensus	3m_with_18m	Collecting duct cell,Proximal tubule cell
1230	COL18A1,ITGB5	consensus	3m_with_18m	Collecting duct cell,Proximal tubule cell
1231	FAM3C,CLEC2D	consensus	3m_with_18m	Collecting duct cell,Proximal tubule cell
1232	MFGE8,ITGAV	consensus	3m_with_18m	Collecting duct cell,Proximal tubule cell
1233	THBS1,ITGA6	consensus	3m_with_18m	Collecting duct cell,Proximal tubule cell
1234	CX3CL1,ITGAV	consensus	3m_with_18m	Collecting duct cell,Proximal tubule cell
1235	ADAM9,ITGA6	consensus	3m_with_18m	Collecting duct cell,Proximal tubule cell
1236	SLIT2,APP	consensus	18m_with_21m	Collecting duct cell,Proximal tubule cell
1237	CALM3,AQP1	consensus	18m_with_21m	Collecting duct cell,Proximal tubule cell
1238	FAM3C,CLEC2D	consensus	18m_with_21m	Collecting duct cell,Proximal tubule cell
1239	VEGFA,ITGAV	consensus	18m_with_21m	Collecting duct cell,Proximal tubule cell
1240	MFGE8,ITGAV	consensus	18m_with_21m	Collecting duct cell,Proximal tubule cell
1241	NAMPT,INSR	consensus	18m_with_21m	Collecting duct cell,Proximal tubule cell
1242	HBEGF,PRLR	consensus	18m_with_21m	Collecting duct cell,Proximal tubule cell
1243	VEGFA,SIRPA	consensus	18m_with_21m	Collecting duct cell,Proximal tubule cell
1244	ADAM9,ITGAV	consensus	18m_with_21m	Collecting duct cell,Proximal tubule cell
1245	CX3CL1,ITGAV	consensus	18m_with_21m	Collecting duct cell,Proximal tubule cell
1246	MFGE8,ITGB5	consensus	18m_with_21m	Collecting duct cell,Proximal tubule cell
1247	LAMB1,ITGA6_ITGB1	consensus	18m_with_21m	Collecting duct cell,Proximal tubule cell
1248	THBS1,PTPRJ	consensus	18m_with_21m	Collecting duct cell,Proximal tubule cell
1249	LAMA5,ITGA6_ITGB1	consensus	18m_with_21m	Collecting duct cell,Proximal tubule cell
1250	ACTR2,LRP2	gain	1m_with_3m	Collecting duct cell,Proximal tubule cell
1251	SPP1,ITGAV_ITGB1	gain	1m_with_3m	Collecting duct cell,Proximal tubule cell
1252	BSG,SLC16A1	gain	1m_with_3m	Collecting duct cell,Proximal tubule cell
1253	CALM2,MYLK	gain	1m_with_3m	Collecting duct cell,Proximal tubule cell
1254	CALM1,AQP1	gain	3m_with_18m	Collecting duct cell,Proximal tubule cell
1255	APP,TNFRSF21	gain	3m_with_18m	Collecting duct cell,Proximal tubule cell
1256	HSP90AA1,ERBB2	gain	3m_with_18m	Collecting duct cell,Proximal tubule cell
1257	HSP90B1,ERBB2	gain	3m_with_18m	Collecting duct cell,Proximal tubule cell
1258	APP,RPSA	gain	21m_with_30m	Collecting duct cell,Proximal tubule cell
1259	ACTR2,LRP2	gain	21m_with_30m	Collecting duct cell,Proximal tubule cell
1260	ARPC5,LRP2	gain	21m_with_30m	Collecting duct cell,Proximal tubule cell
1261	LCN2,LRP2	gain	21m_with_30m	Collecting duct cell,Proximal tubule cell
1262	SPP1,ITGAV_ITGB1	gain	21m_with_30m	Collecting duct cell,Proximal tubule cell
1263	AGRN,LRP2	gain	21m_with_30m	Collecting duct cell,Proximal tubule cell
1264	KNG1,SDC2	gain	21m_with_30m	Collecting duct cell,Proximal tubule cell
1265	LAMB2,RPSA	gain	21m_with_30m	Collecting duct cell,Proximal tubule cell
1266	APP,LRP6	gain	21m_with_30m	Collecting duct cell,Proximal tubule cell
1267	APP,VLDLR	gain	21m_with_30m	Collecting duct cell,Proximal tubule cell
1268	CALM1,MYLK	gain	21m_with_30m	Collecting duct cell,Proximal tubule cell
1269	GPC3,LRP2	gain	21m_with_30m	Collecting duct cell,Proximal tubule cell
1270	LPL,LRP2	lost	21m_with_30m	Collecting duct cell,Proximal tubule cell
1271	COL4A1,CD47	consensus	1m_with_3m	Endothelial cell,T cell
1272	CD34,SELL	consensus	1m_with_3m	Endothelial cell,T cell
1273	PODXL,SELL	consensus	1m_with_3m	Endothelial cell,T cell
1274	ADAM15,ITGB1	consensus	1m_with_3m	Endothelial cell,T cell
1275	ICAM1,IL2RG	consensus	1m_with_3m	Endothelial cell,T cell
1276	CD59,CD2	consensus	1m_with_3m	Endothelial cell,T cell
1277	HBEGF,CD82	consensus	1m_with_3m	Endothelial cell,T cell
1278	HSPG2,ITGB1	consensus	1m_with_3m	Endothelial cell,T cell
1279	JAM3,ITGB1	consensus	1m_with_3m	Endothelial cell,T cell
1280	LGALS3BP,ITGB1	consensus	1m_with_3m	Endothelial cell,T cell
1281	ICAM1,ITGAL_ITGB2	consensus	18m_with_21m	Endothelial cell,T cell
1282	CD59,CD2	consensus	18m_with_21m	Endothelial cell,T cell
1283	GNAI2,CXCR3	gain	1m_with_3m	Endothelial cell,T cell
1284	TIMP3,CD44	gain	1m_with_3m	Endothelial cell,T cell
1285	CD200,CD200R1	gain	1m_with_3m	Endothelial cell,T cell
1286	CD200,CD200R1L	gain	1m_with_3m	Endothelial cell,T cell
1287	TGM2,ITGB1	gain	1m_with_3m	Endothelial cell,T cell
1288	GNAI2,F2R	gain	1m_with_3m	Endothelial cell,T cell
1289	B2M,KLRC1	gain	3m_with_18m	Endothelial cell,T cell
1290	B2M,KLRC2	gain	3m_with_18m	Endothelial cell,T cell
1291	HLA-E,KLRC1_KLRD1	gain	3m_with_18m	Endothelial cell,T cell
1292	HLA-E,KLRC2_KLRD1	gain	3m_with_18m	Endothelial cell,T cell
1293	HLA-E,KLRC3_KLRD1	gain	3m_with_18m	Endothelial cell,T cell
1294	B2M,KLRD1	gain	3m_with_18m	Endothelial cell,T cell
1295	HLA-E,CD8B	gain	3m_with_18m	Endothelial cell,T cell
1296	HLA-E,CD8B2	gain	3m_with_18m	Endothelial cell,T cell
1297	HLA-E,CD8A	gain	3m_with_18m	Endothelial cell,T cell
1298	GNAS,ADCY7	gain	3m_with_18m	Endothelial cell,T cell
1299	B2M,KLRD1	gain	21m_with_30m	Endothelial cell,T cell
1300	GNAI2,S1PR4	gain	21m_with_30m	Endothelial cell,T cell
1301	APP,LRP10	gain	21m_with_30m	Endothelial cell,T cell
1302	GNAI2,CCR5	gain	21m_with_30m	Endothelial cell,T cell
1303	HLA-E,CD8B2	lost	1m_with_3m	Endothelial cell,T cell
1304	HLA-E,CD8B	lost	1m_with_3m	Endothelial cell,T cell
1305	B2M,KLRD1	lost	1m_with_3m	Endothelial cell,T cell
1306	HLA-E,CD8A	lost	1m_with_3m	Endothelial cell,T cell
1307	CALM1,KCNN4	lost	3m_with_18m	Endothelial cell,T cell
1308	CD200,CD200R1	lost	3m_with_18m	Endothelial cell,T cell
1309	CD200,CD200R1L	lost	3m_with_18m	Endothelial cell,T cell
1310	HLA-E,KLRK1	lost	18m_with_21m	Endothelial cell,T cell
1311	B2M,KLRC1	lost	18m_with_21m	Endothelial cell,T cell
1312	B2M,KLRC2	lost	18m_with_21m	Endothelial cell,T cell
1313	HLA-E,KLRC1_KLRD1	lost	18m_with_21m	Endothelial cell,T cell
1314	HLA-E,KLRC2_KLRD1	lost	18m_with_21m	Endothelial cell,T cell
1315	HLA-E,KLRC3_KLRD1	lost	18m_with_21m	Endothelial cell,T cell
1316	B2M,KLRD1	lost	18m_with_21m	Endothelial cell,T cell
1317	GNAS,ADCY7	lost	18m_with_21m	Endothelial cell,T cell
1318	PLAT,ITGAM	consensus	18m_with_21m	Endothelial cell,Macrophage
1319	ICAM1,ITGAM_ITGB2	consensus	18m_with_21m	Endothelial cell,Macrophage
1320	HBEGF,CD44	consensus	18m_with_21m	Endothelial cell,Macrophage
1321	ICAM1,SPN	consensus	18m_with_21m	Endothelial cell,Macrophage
1322	COL4A1,CD44	consensus	18m_with_21m	Endothelial cell,Macrophage
1323	MFGE8,ITGB5	consensus	18m_with_21m	Endothelial cell,Macrophage
1324	TGFB1,ITGB5	consensus	18m_with_21m	Endothelial cell,Macrophage
1325	ICAM1,ITGAX_ITGB2	consensus	18m_with_21m	Endothelial cell,Macrophage
1326	TGFB1,ACVRL1	consensus	18m_with_21m	Endothelial cell,Macrophage
1327	TGFB1,CXCR4	consensus	18m_with_21m	Endothelial cell,Macrophage
1328	JAM3,ITGB1	consensus	18m_with_21m	Endothelial cell,Macrophage
1329	COL4A2,CD44	consensus	18m_with_21m	Endothelial cell,Macrophage
1330	COL4A2,ITGB5	consensus	18m_with_21m	Endothelial cell,Macrophage
1331	GRN,TNFRSF1B	consensus	18m_with_21m	Endothelial cell,Macrophage
1332	S100A4,CCR5	consensus	18m_with_21m	Endothelial cell,Macrophage
1333	ADAM10,CD44	consensus	18m_with_21m	Endothelial cell,Macrophage
1334	SEMA3F,NRP1	consensus	18m_with_21m	Endothelial cell,Macrophage
1335	COPA,P2RY6	consensus	18m_with_21m	Endothelial cell,Macrophage
1336	JAM3,ITGAM_ITGB2	consensus	18m_with_21m	Endothelial cell,Macrophage
1337	BGN,TLR2	consensus	18m_with_21m	Endothelial cell,Macrophage
1338	FAM3C,CLEC2D	consensus	18m_with_21m	Endothelial cell,Macrophage
1339	LTBP1,ITGB5	consensus	18m_with_21m	Endothelial cell,Macrophage
1340	BGN,LY96	consensus	18m_with_21m	Endothelial cell,Macrophage
1341	HBEGF,CD9	consensus	21m_with_30m	Endothelial cell,Macrophage
1342	MFGE8,ITGB5	consensus	21m_with_30m	Endothelial cell,Macrophage
1343	TGFB1,ACVRL1	consensus	21m_with_30m	Endothelial cell,Macrophage
1344	HBEGF,CD82	consensus	21m_with_30m	Endothelial cell,Macrophage
1345	HBEGF,CD44	consensus	21m_with_30m	Endothelial cell,Macrophage
1346	HSPG2,ITGB1	consensus	21m_with_30m	Endothelial cell,Macrophage
1347	COL4A1,CD44	consensus	21m_with_30m	Endothelial cell,Macrophage
1348	PROS1,AXL	consensus	21m_with_30m	Endothelial cell,Macrophage
1349	ICAM1,ITGAX_ITGB2	consensus	21m_with_30m	Endothelial cell,Macrophage
1350	GRN,TNFRSF1B	consensus	21m_with_30m	Endothelial cell,Macrophage
1351	LGALS1,PTPRC	consensus	21m_with_30m	Endothelial cell,Macrophage
1352	ICAM1,SPN	consensus	21m_with_30m	Endothelial cell,Macrophage
1353	LGALS3BP,ITGB1	consensus	21m_with_30m	Endothelial cell,Macrophage
1354	COPA,P2RY6	consensus	21m_with_30m	Endothelial cell,Macrophage
1355	LAMB2,CD44	consensus	21m_with_30m	Endothelial cell,Macrophage
1356	JAM3,ITGB1	consensus	21m_with_30m	Endothelial cell,Macrophage
1357	COL4A2,CD44	consensus	21m_with_30m	Endothelial cell,Macrophage
1358	SEMA3F,NRP1	consensus	21m_with_30m	Endothelial cell,Macrophage
1359	ADAM10,TREM2	consensus	21m_with_30m	Endothelial cell,Macrophage
1360	ADAM10,CD44	consensus	21m_with_30m	Endothelial cell,Macrophage
1361	PLAT,ITGAM	gain	3m_with_18m	Endothelial cell,Macrophage
1362	ICAM2,ITGAM_ITGB2	gain	3m_with_18m	Endothelial cell,Macrophage
1363	APOE,TREM2	gain	3m_with_18m	Endothelial cell,Macrophage
1364	ICAM1,ITGAM_ITGB2	gain	3m_with_18m	Endothelial cell,Macrophage
1365	GNAS,ADCY7	gain	3m_with_18m	Endothelial cell,Macrophage
1366	MMRN2,CD93	gain	3m_with_18m	Endothelial cell,Macrophage
1367	GNAI2,ADCY7	gain	3m_with_18m	Endothelial cell,Macrophage
1368	APOE,SCARB1	gain	3m_with_18m	Endothelial cell,Macrophage
1369	APP,LRP1	gain	21m_with_30m	Endothelial cell,Macrophage
1370	APOE,LRP1	gain	21m_with_30m	Endothelial cell,Macrophage
1371	APP,LRP10	gain	21m_with_30m	Endothelial cell,Macrophage
1372	PSAP,LRP1	gain	21m_with_30m	Endothelial cell,Macrophage
1373	PLAT,LRP1	gain	21m_with_30m	Endothelial cell,Macrophage
1374	CALR,LRP1	gain	21m_with_30m	Endothelial cell,Macrophage
1375	ICAM2,ITGAL_ITGB2	gain	21m_with_30m	Endothelial cell,Macrophage
1376	SERPINE2,LRP1	gain	21m_with_30m	Endothelial cell,Macrophage
1377	APOE,SCARB1	gain	21m_with_30m	Endothelial cell,Macrophage
1378	HSP90B1,LRP1	gain	21m_with_30m	Endothelial cell,Macrophage
1379	APP,NCSTN	gain	21m_with_30m	Endothelial cell,Macrophage
1380	GNAS,ADCY7	lost	18m_with_21m	Endothelial cell,Macrophage
1381	MMRN2,CD93	lost	18m_with_21m	Endothelial cell,Macrophage
1382	GNAI2,ADCY7	lost	18m_with_21m	Endothelial cell,Macrophage
1383	APOE,SCARB1	lost	18m_with_21m	Endothelial cell,Macrophage
1384	FAM3C,LAMP1	consensus	21m_with_30m	B cell,Collecting duct cell
1385	CALM1,INSR	consensus	21m_with_30m	B cell,Collecting duct cell
1386	CALM1,PDE1A	consensus	21m_with_30m	B cell,Collecting duct cell
1387	CALM2,INSR	consensus	21m_with_30m	B cell,Collecting duct cell
1388	SLPI,PLSCR1	consensus	21m_with_30m	B cell,Collecting duct cell
1389	TGFB1,ITGB5	consensus	21m_with_30m	B cell,Collecting duct cell
1390	ARF1,INSR	consensus	21m_with_30m	B cell,Collecting duct cell
1391	TLN1,ITGB5	gain	1m_with_3m	B cell,Collecting duct cell
1392	CD55,CR1	gain	1m_with_3m	B cell,Collecting duct cell
1393	CALR,ITGAV	gain	3m_with_18m	B cell,Collecting duct cell
1394	BSG,SLC16A7	gain	3m_with_18m	B cell,Collecting duct cell
1395	GNAS,GCGR	gain	3m_with_18m	B cell,Collecting duct cell
1396	CALM1,PTPRA	gain	3m_with_18m	B cell,Collecting duct cell
1397	CALM2,PDE1A	gain	3m_with_18m	B cell,Collecting duct cell
1398	CALM2,INSR	gain	3m_with_18m	B cell,Collecting duct cell
1399	LTB,TNFRSF1A	gain	3m_with_18m	B cell,Collecting duct cell
1400	TGFB1,ITGB1	gain	3m_with_18m	B cell,Collecting duct cell
1401	TOR2A,ATP5F1B	gain	18m_with_21m	B cell,Collecting duct cell
1402	GNAS,AVPR2	gain	21m_with_30m	B cell,Collecting duct cell
1403	GNAI2,IGF1R	gain	21m_with_30m	B cell,Collecting duct cell
1404	GNAI2,CAV1	gain	21m_with_30m	B cell,Collecting duct cell
1405	CALR,ITGA3	gain	21m_with_30m	B cell,Collecting duct cell
1406	CALR,ITGA2B	gain	21m_with_30m	B cell,Collecting duct cell
1407	GNAS,GCGR	lost	1m_with_3m	B cell,Collecting duct cell
1408	GNAI2,CAV1	lost	3m_with_18m	B cell,Collecting duct cell
1409	CD55,CR1	lost	3m_with_18m	B cell,Collecting duct cell
1410	TGFB1,CAV1	lost	3m_with_18m	B cell,Collecting duct cell
1411	BSG,SLC16A7	lost	21m_with_30m	B cell,Collecting duct cell
1412	APOE,LRP6	lost	21m_with_30m	B cell,Collecting duct cell
1413	APOE,CHRNA4	lost	21m_with_30m	B cell,Collecting duct cell
1414	APOE,SORL1	lost	21m_with_30m	B cell,Collecting duct cell
1415	APOE,SDC2	lost	21m_with_30m	B cell,Collecting duct cell
1416	APOE,LSR	lost	21m_with_30m	B cell,Collecting duct cell
1417	SELPLG,ESAM	consensus	1m_with_3m	T cell,Distal tubular cell
1418	TLN1,ITGB5	consensus	1m_with_3m	T cell,Distal tubular cell
1419	LTB,TNFRSF1A	consensus	1m_with_3m	T cell,Distal tubular cell
1420	GNAS,GCGR	gain	1m_with_3m	T cell,Distal tubular cell
1421	LGALS1,ITGB1	gain	1m_with_3m	T cell,Distal tubular cell
1422	GNAS,ADCY1	gain	1m_with_3m	T cell,Distal tubular cell
1423	S100A4,ERBB2	gain	1m_with_3m	T cell,Distal tubular cell
1424	TOR2A,ATP5F1B	gain	3m_with_18m	T cell,Distal tubular cell
1425	CALM1,INSR	gain	3m_with_18m	T cell,Distal tubular cell
1426	CALM2,INSR	gain	3m_with_18m	T cell,Distal tubular cell
1427	CALM1,KCNQ1	gain	21m_with_30m	T cell,Distal tubular cell
1428	CALM1,MYLK	gain	21m_with_30m	T cell,Distal tubular cell
1429	GPI,AMFR	gain	21m_with_30m	T cell,Distal tubular cell
1430	HSP90AA1,ERBB2	gain	21m_with_30m	T cell,Distal tubular cell
1431	CALM2,KCNQ1	gain	21m_with_30m	T cell,Distal tubular cell
1432	CALM2,MYLK	gain	21m_with_30m	T cell,Distal tubular cell
1433	TLN1,ITGB5	gain	21m_with_30m	T cell,Distal tubular cell
1434	TOR2A,ATP5F1B	lost	1m_with_3m	T cell,Distal tubular cell
1435	CALM1,INSR	lost	1m_with_3m	T cell,Distal tubular cell
1436	HSP90AA1,ERBB2	lost	1m_with_3m	T cell,Distal tubular cell
1437	CALM2,INSR	lost	1m_with_3m	T cell,Distal tubular cell
1438	TOR2A,ATP5F1B	lost	18m_with_21m	T cell,Distal tubular cell
1439	CALM1,INSR	lost	18m_with_21m	T cell,Distal tubular cell
1440	CALM2,INSR	lost	18m_with_21m	T cell,Distal tubular cell
1441	B2M,TFRC	consensus	1m_with_3m	Proximal tubule cell,Collecting duct cell
1442	CCN1,ITGB5	consensus	1m_with_3m	Proximal tubule cell,Collecting duct cell
1443	APOE,SORL1	consensus	1m_with_3m	Proximal tubule cell,Collecting duct cell
1444	CCN1,CAV1	consensus	1m_with_3m	Proximal tubule cell,Collecting duct cell
1445	SEMA4A,PLXNB1	consensus	1m_with_3m	Proximal tubule cell,Collecting duct cell
1446	HBEGF,CD9	consensus	3m_with_18m	Proximal tubule cell,Collecting duct cell
1447	CALM3,KCNQ1	consensus	3m_with_18m	Proximal tubule cell,Collecting duct cell
1448	APOE,LRP6	consensus	3m_with_18m	Proximal tubule cell,Collecting duct cell
1449	CALM3,INSR	consensus	3m_with_18m	Proximal tubule cell,Collecting duct cell
1450	KL,FGFR1	consensus	3m_with_18m	Proximal tubule cell,Collecting duct cell
1451	APOE,SDC2	consensus	3m_with_18m	Proximal tubule cell,Collecting duct cell
1452	APOE,SORL1	consensus	3m_with_18m	Proximal tubule cell,Collecting duct cell
1453	CCN1,ITGAV	consensus	3m_with_18m	Proximal tubule cell,Collecting duct cell
1454	CCN1,ITGB5	consensus	3m_with_18m	Proximal tubule cell,Collecting duct cell
1455	HBEGF,CD82	consensus	3m_with_18m	Proximal tubule cell,Collecting duct cell
1456	APOB,LRP6	consensus	3m_with_18m	Proximal tubule cell,Collecting duct cell
1457	SDC2,PTPRJ	consensus	3m_with_18m	Proximal tubule cell,Collecting duct cell
1458	SPP1,ITGAV_ITGB1	consensus	18m_with_21m	Proximal tubule cell,Collecting duct cell
1459	APP,TSPAN12	consensus	18m_with_21m	Proximal tubule cell,Collecting duct cell
1460	APOE,LRP6	consensus	18m_with_21m	Proximal tubule cell,Collecting duct cell
1461	HSP90AA1,ERBB2	consensus	18m_with_21m	Proximal tubule cell,Collecting duct cell
1462	LRPAP1,SORT1	consensus	18m_with_21m	Proximal tubule cell,Collecting duct cell
1463	CALM1,KCNQ1	consensus	18m_with_21m	Proximal tubule cell,Collecting duct cell
1464	CALM3,PDE1A	consensus	18m_with_21m	Proximal tubule cell,Collecting duct cell
1465	KL,FGFR1	consensus	18m_with_21m	Proximal tubule cell,Collecting duct cell
1466	CALM3,INSR	consensus	18m_with_21m	Proximal tubule cell,Collecting duct cell
1467	APOB,LSR	consensus	18m_with_21m	Proximal tubule cell,Collecting duct cell
1468	SEMA4D,PLXNB2	consensus	18m_with_21m	Proximal tubule cell,Collecting duct cell
1469	MDK,ITGA6_ITGB1	consensus	18m_with_21m	Proximal tubule cell,Collecting duct cell
1470	ADAM9,ITGA6	consensus	18m_with_21m	Proximal tubule cell,Collecting duct cell
1471	SPINT1,ST14	consensus	18m_with_21m	Proximal tubule cell,Collecting duct cell
1472	ADAM10,TSPAN12	consensus	18m_with_21m	Proximal tubule cell,Collecting duct cell
1473	ANGPTL4,SDC2	consensus	18m_with_21m	Proximal tubule cell,Collecting duct cell
1474	SEMA4D,PLXNB1	consensus	18m_with_21m	Proximal tubule cell,Collecting duct cell
1475	SPP1,ITGAV_ITGB5	consensus	21m_with_30m	Proximal tubule cell,Collecting duct cell
1476	SPP1,ITGAV_ITGB1	consensus	21m_with_30m	Proximal tubule cell,Collecting duct cell
1477	PSAP,SORT1	consensus	21m_with_30m	Proximal tubule cell,Collecting duct cell
1478	APOE,SORL1	consensus	21m_with_30m	Proximal tubule cell,Collecting duct cell
1479	CCN1,ITGAV	consensus	21m_with_30m	Proximal tubule cell,Collecting duct cell
1480	CCN1,ITGB5	consensus	21m_with_30m	Proximal tubule cell,Collecting duct cell
1481	CALM3,KCNQ1	consensus	21m_with_30m	Proximal tubule cell,Collecting duct cell
1482	CALM3,PDE1A	consensus	21m_with_30m	Proximal tubule cell,Collecting duct cell
1483	MDK,TSPAN1	consensus	21m_with_30m	Proximal tubule cell,Collecting duct cell
1484	APOB,LRP6	consensus	21m_with_30m	Proximal tubule cell,Collecting duct cell
1485	MDK,ITGA6_ITGB1	consensus	21m_with_30m	Proximal tubule cell,Collecting duct cell
1486	HBEGF,CD82	consensus	21m_with_30m	Proximal tubule cell,Collecting duct cell
1487	GRN,SORT1	consensus	21m_with_30m	Proximal tubule cell,Collecting duct cell
1488	FGF1,FGFR1	consensus	21m_with_30m	Proximal tubule cell,Collecting duct cell
1489	SPP1,ITGAV_ITGB1	gain	3m_with_18m	Proximal tubule cell,Collecting duct cell
1490	APP,LRP6	gain	3m_with_18m	Proximal tubule cell,Collecting duct cell
1491	ANGPTL4,SDC4	gain	3m_with_18m	Proximal tubule cell,Collecting duct cell
1492	APOE,LSR	gain	3m_with_18m	Proximal tubule cell,Collecting duct cell
1493	HSP90AA1,ERBB2	gain	3m_with_18m	Proximal tubule cell,Collecting duct cell
1494	HSP90B1,ERBB2	gain	3m_with_18m	Proximal tubule cell,Collecting duct cell
1495	GNAS,AVPR2	gain	21m_with_30m	Proximal tubule cell,Collecting duct cell
1496	PSAP,CELSR1	gain	21m_with_30m	Proximal tubule cell,Collecting duct cell
1497	GPI,AMFR	gain	21m_with_30m	Proximal tubule cell,Collecting duct cell
1498	CALR,ITGA3	gain	21m_with_30m	Proximal tubule cell,Collecting duct cell
1499	AZGP1,ITGAV	gain	21m_with_30m	Proximal tubule cell,Collecting duct cell
1500	APP,NOTCH2	gain	21m_with_30m	Proximal tubule cell,Collecting duct cell
1501	CALR,ITGA2B	gain	21m_with_30m	Proximal tubule cell,Collecting duct cell
1502	ARF1,INSR	gain	21m_with_30m	Proximal tubule cell,Collecting duct cell
1503	CCN1,CAV1	gain	21m_with_30m	Proximal tubule cell,Collecting duct cell
1504	B2M,TFRC	lost	21m_with_30m	Proximal tubule cell,Collecting duct cell
1505	APOE,LRP6	lost	21m_with_30m	Proximal tubule cell,Collecting duct cell
1506	GNAS,GCGR	lost	21m_with_30m	Proximal tubule cell,Collecting duct cell
1507	TOR2A,ATP5F1B	lost	21m_with_30m	Proximal tubule cell,Collecting duct cell
1508	APOE,CHRNA4	lost	21m_with_30m	Proximal tubule cell,Collecting duct cell
1509	APOE,SDC2	lost	21m_with_30m	Proximal tubule cell,Collecting duct cell
1510	APOE,LSR	lost	21m_with_30m	Proximal tubule cell,Collecting duct cell
1511	COL4A4,CD93	consensus	1m_with_3m	Distal tubular cell,Endothelial cell
1512	COL4A3,CD93	consensus	1m_with_3m	Distal tubular cell,Endothelial cell
1513	GRN,TNFRSF1A	consensus	1m_with_3m	Distal tubular cell,Endothelial cell
1514	VEGFA,ITGB1	consensus	1m_with_3m	Distal tubular cell,Endothelial cell
1515	VEGFA,ITGB1	consensus	18m_with_21m	Distal tubular cell,Endothelial cell
1516	PLAU,ITGB1	consensus	18m_with_21m	Distal tubular cell,Endothelial cell
1517	L1CAM,CD9	consensus	18m_with_21m	Distal tubular cell,Endothelial cell
1518	COL4A4,CD93	consensus	18m_with_21m	Distal tubular cell,Endothelial cell
1519	COL4A3,CD93	consensus	18m_with_21m	Distal tubular cell,Endothelial cell
1520	CDH1,PTPRM	consensus	18m_with_21m	Distal tubular cell,Endothelial cell
1521	LGALS3,MCAM	consensus	18m_with_21m	Distal tubular cell,Endothelial cell
1522	SLC6A8,LIFR	consensus	18m_with_21m	Distal tubular cell,Endothelial cell
1523	SLIT2,ROBO4	consensus	18m_with_21m	Distal tubular cell,Endothelial cell
1524	CCN1,CAV1	consensus	18m_with_21m	Distal tubular cell,Endothelial cell
1525	PLAU,PLAUR	consensus	18m_with_21m	Distal tubular cell,Endothelial cell
1526	PLAU,ITGB5	consensus	18m_with_21m	Distal tubular cell,Endothelial cell
1527	TIMP3,KDR	gain	3m_with_18m	Distal tubular cell,Endothelial cell
1528	HBEGF,CD9	gain	3m_with_18m	Distal tubular cell,Endothelial cell
1529	SPP1,ITGA5_ITGB1	gain	3m_with_18m	Distal tubular cell,Endothelial cell
1530	CALM2,INSR	gain	3m_with_18m	Distal tubular cell,Endothelial cell
1531	L1CAM,CD9	gain	3m_with_18m	Distal tubular cell,Endothelial cell
1532	ADAM9,ITGB1	gain	3m_with_18m	Distal tubular cell,Endothelial cell
1533	CDH1,IGF1R	gain	3m_with_18m	Distal tubular cell,Endothelial cell
1534	COPA,CD74	gain	21m_with_30m	Distal tubular cell,Endothelial cell
1535	SPP1,ITGA5_ITGB1	gain	21m_with_30m	Distal tubular cell,Endothelial cell
1536	APP,LRP10	gain	21m_with_30m	Distal tubular cell,Endothelial cell
1537	CALM1,PTPRA	gain	21m_with_30m	Distal tubular cell,Endothelial cell
1538	FAM3C,LAMP1	gain	21m_with_30m	Distal tubular cell,Endothelial cell
1539	CALM1,MYLK	gain	21m_with_30m	Distal tubular cell,Endothelial cell
1540	GPI,AMFR	gain	21m_with_30m	Distal tubular cell,Endothelial cell
1541	APP,NCSTN	gain	21m_with_30m	Distal tubular cell,Endothelial cell
1542	APOE,SCARB1	gain	21m_with_30m	Distal tubular cell,Endothelial cell
1543	CALM1,INSR	gain	21m_with_30m	Distal tubular cell,Endothelial cell
1544	CALM2,INSR	gain	21m_with_30m	Distal tubular cell,Endothelial cell
1545	SPP1,ITGA5_ITGB1	lost	1m_with_3m	Distal tubular cell,Endothelial cell
1546	HBEGF,CD9	lost	1m_with_3m	Distal tubular cell,Endothelial cell
1547	L1CAM,CD9	lost	1m_with_3m	Distal tubular cell,Endothelial cell
1548	COL4A5,CD47	lost	1m_with_3m	Distal tubular cell,Endothelial cell
1549	CALM1,MYLK	lost	1m_with_3m	Distal tubular cell,Endothelial cell
1550	COL4A5,CD93	lost	1m_with_3m	Distal tubular cell,Endothelial cell
1551	LAMA5,BCAM	lost	1m_with_3m	Distal tubular cell,Endothelial cell
1552	SPP1,ITGA5_ITGB1	lost	18m_with_21m	Distal tubular cell,Endothelial cell
1553	B2M,CD247	consensus	18m_with_21m	B cell,T cell
1554	GNAI2,CXCR3	consensus	18m_with_21m	B cell,T cell
1555	TGFB1,ITGB1	consensus	18m_with_21m	B cell,T cell
1556	LGALS1,PTPRC	consensus	18m_with_21m	B cell,T cell
1557	CD48,CD2	consensus	18m_with_21m	B cell,T cell
1558	SELPLG,ITGB2	consensus	18m_with_21m	B cell,T cell
1559	ARF6,SMAP1	consensus	18m_with_21m	B cell,T cell
1560	HLA-DQB1,CD4	gain	1m_with_3m	B cell,T cell
1561	HLA-E,KLRC1_KLRD1	gain	3m_with_18m	B cell,T cell
1562	HLA-E,KLRC2_KLRD1	gain	3m_with_18m	B cell,T cell
1563	HLA-E,KLRC3_KLRD1	gain	3m_with_18m	B cell,T cell
1564	HLA-E,CD8B2	gain	3m_with_18m	B cell,T cell
1565	HLA-E,CD8B	gain	3m_with_18m	B cell,T cell
1566	B2M,KLRC1	gain	3m_with_18m	B cell,T cell
1567	B2M,KLRC2	gain	3m_with_18m	B cell,T cell
1568	B2M,KLRD1	gain	3m_with_18m	B cell,T cell
1569	HLA-E,CD8A	gain	3m_with_18m	B cell,T cell
1570	HLA-DQB1,CD4	gain	18m_with_21m	B cell,T cell
1571	HLA-DQB1,LAG3	gain	18m_with_21m	B cell,T cell
1572	HLA-DQB2,LAG3	gain	18m_with_21m	B cell,T cell
1573	CALM1,KCNN4	gain	18m_with_21m	B cell,T cell
1574	HLA-E,CD8B2	lost	1m_with_3m	B cell,T cell
1575	HLA-E,CD8B	lost	1m_with_3m	B cell,T cell
1576	B2M,KLRD1	lost	1m_with_3m	B cell,T cell
1577	HLA-E,CD8A	lost	1m_with_3m	B cell,T cell
1578	HLA-DQB1,CD4	lost	3m_with_18m	B cell,T cell
1579	HLA-E,KLRK1	lost	18m_with_21m	B cell,T cell
1580	HLA-E,KLRC1_KLRD1	lost	18m_with_21m	B cell,T cell
1581	HLA-E,KLRC2_KLRD1	lost	18m_with_21m	B cell,T cell
1582	HLA-E,KLRC3_KLRD1	lost	18m_with_21m	B cell,T cell
1583	B2M,KLRC1	lost	18m_with_21m	B cell,T cell
1584	B2M,KLRC2	lost	18m_with_21m	B cell,T cell
1585	B2M,KLRD1	lost	18m_with_21m	B cell,T cell
1586	HLA-DQB1,CD4	lost	21m_with_30m	B cell,T cell
1587	HLA-DQB1,LAG3	lost	21m_with_30m	B cell,T cell
1588	HLA-DQB2,LAG3	lost	21m_with_30m	B cell,T cell
1589	SEMA4D,CD72	consensus	3m_with_18m	Proximal tubule cell,Macrophage
1590	COL4A4,CD47	consensus	3m_with_18m	Proximal tubule cell,Macrophage
1591	CCN1,ITGB2	consensus	3m_with_18m	Proximal tubule cell,Macrophage
1592	COPA,P2RY6	consensus	3m_with_18m	Proximal tubule cell,Macrophage
1593	COL4A1,CD47	consensus	3m_with_18m	Proximal tubule cell,Macrophage
1594	LPL,CD44	consensus	3m_with_18m	Proximal tubule cell,Macrophage
1595	APOB,ITGB2	consensus	3m_with_18m	Proximal tubule cell,Macrophage
1596	CCN1,TLR2	consensus	3m_with_18m	Proximal tubule cell,Macrophage
1597	ADAM10,CADM1	consensus	3m_with_18m	Proximal tubule cell,Macrophage
1598	APOB,ADRB2	consensus	3m_with_18m	Proximal tubule cell,Macrophage
1599	COL4A3,CD44	consensus	3m_with_18m	Proximal tubule cell,Macrophage
1600	GRN,TNFRSF1B	consensus	3m_with_18m	Proximal tubule cell,Macrophage
1601	COL18A1,ITGB5	consensus	3m_with_18m	Proximal tubule cell,Macrophage
1602	COL4A4,CD44	consensus	3m_with_18m	Proximal tubule cell,Macrophage
1603	VEGFA,CD44	consensus	3m_with_18m	Proximal tubule cell,Macrophage
1604	VEGFB,ADRB2	consensus	3m_with_18m	Proximal tubule cell,Macrophage
1605	FGF1,CD44	consensus	3m_with_18m	Proximal tubule cell,Macrophage
1606	LPL,CD44	consensus	18m_with_21m	Proximal tubule cell,Macrophage
1607	CD47,SIRPA	consensus	18m_with_21m	Proximal tubule cell,Macrophage
1608	CD47,SIRPG	consensus	18m_with_21m	Proximal tubule cell,Macrophage
1609	CCN1,ITGB5	consensus	18m_with_21m	Proximal tubule cell,Macrophage
1610	CCN1,TLR2	consensus	18m_with_21m	Proximal tubule cell,Macrophage
1611	APOB,ITGAM	consensus	18m_with_21m	Proximal tubule cell,Macrophage
1612	SIRPG,CD47	consensus	18m_with_21m	Proximal tubule cell,Macrophage
1613	SIRPA,CD47	consensus	18m_with_21m	Proximal tubule cell,Macrophage
1614	COPA,P2RY6	consensus	18m_with_21m	Proximal tubule cell,Macrophage
1615	COL4A3,CD44	consensus	18m_with_21m	Proximal tubule cell,Macrophage
1616	COL4A4,CD44	consensus	18m_with_21m	Proximal tubule cell,Macrophage
1617	VEGFA,CD44	consensus	18m_with_21m	Proximal tubule cell,Macrophage
1618	MDK,SDC3	consensus	18m_with_21m	Proximal tubule cell,Macrophage
1619	FGF1,CD44	consensus	18m_with_21m	Proximal tubule cell,Macrophage
1620	GNAI2,CCR5	consensus	18m_with_21m	Proximal tubule cell,Macrophage
1621	TLN1,ITGB5	consensus	18m_with_21m	Proximal tubule cell,Macrophage
1622	HBEGF,CD44	consensus	18m_with_21m	Proximal tubule cell,Macrophage
1623	ADAM10,CADM1	consensus	18m_with_21m	Proximal tubule cell,Macrophage
1624	SORBS1,ITGB5	consensus	18m_with_21m	Proximal tubule cell,Macrophage
1625	ADAM9,ITGB5	consensus	18m_with_21m	Proximal tubule cell,Macrophage
1626	COL4A1,CD44	consensus	18m_with_21m	Proximal tubule cell,Macrophage
1627	ADAM10,CD44	consensus	18m_with_21m	Proximal tubule cell,Macrophage
1628	LAMB1,CD44	consensus	18m_with_21m	Proximal tubule cell,Macrophage
1629	COL18A1,ITGB5	consensus	18m_with_21m	Proximal tubule cell,Macrophage
1630	MDK,NOTCH2	consensus	18m_with_21m	Proximal tubule cell,Macrophage
1631	COL4A2,CD44	consensus	18m_with_21m	Proximal tubule cell,Macrophage
1632	COL4A2,ITGB5	consensus	18m_with_21m	Proximal tubule cell,Macrophage
1633	TF,HFE	consensus	18m_with_21m	Proximal tubule cell,Macrophage
1634	SPP1,PTGER4	gain	3m_with_18m	Proximal tubule cell,Macrophage
1635	SPP1,ITGA4_ITGB1	gain	3m_with_18m	Proximal tubule cell,Macrophage
1636	APOE,TREM2	gain	3m_with_18m	Proximal tubule cell,Macrophage
1637	APOE,SCARB1	gain	3m_with_18m	Proximal tubule cell,Macrophage
1638	PSAP,LRP1	gain	21m_with_30m	Proximal tubule cell,Macrophage
1639	CALR,LRP1	gain	21m_with_30m	Proximal tubule cell,Macrophage
1640	APP,LRP1	gain	21m_with_30m	Proximal tubule cell,Macrophage
1641	LRPAP1,LRP1	gain	21m_with_30m	Proximal tubule cell,Macrophage
1642	APOE,LRP1	gain	21m_with_30m	Proximal tubule cell,Macrophage
1643	SPP1,ITGA4_ITGB1	gain	21m_with_30m	Proximal tubule cell,Macrophage
1644	HSP90B1,LRP1	gain	21m_with_30m	Proximal tubule cell,Macrophage
1645	LPL,LRP1	gain	21m_with_30m	Proximal tubule cell,Macrophage
1646	APP,NCSTN	gain	21m_with_30m	Proximal tubule cell,Macrophage
1647	SIRPG,CD47	lost	21m_with_30m	Proximal tubule cell,Macrophage
1648	SIRPA,CD47	lost	21m_with_30m	Proximal tubule cell,Macrophage
1649	SEMA4D,CD72	lost	21m_with_30m	Proximal tubule cell,Macrophage
1650	ADAM10,AXL	lost	21m_with_30m	Proximal tubule cell,Macrophage
1651	COL4A1,CD47	lost	21m_with_30m	Proximal tubule cell,Macrophage
1652	EGF,AXL	lost	21m_with_30m	Proximal tubule cell,Macrophage
1653	KNG1,ITGB2	lost	21m_with_30m	Proximal tubule cell,Macrophage
1654	EGF,NRP1	consensus	3m_with_18m	Collecting duct cell,Distal tubular cell
1655	CALR,ITGAV	consensus	3m_with_18m	Collecting duct cell,Distal tubular cell
1656	COL18A1,ITGB5	consensus	3m_with_18m	Collecting duct cell,Distal tubular cell
1657	SPINT1,ST14	consensus	3m_with_18m	Collecting duct cell,Distal tubular cell
1658	LMAN1,MCFD2	consensus	3m_with_18m	Collecting duct cell,Distal tubular cell
1659	MFGE8,ITGAV	consensus	3m_with_18m	Collecting duct cell,Distal tubular cell
1660	ADAM9,ITGB1	consensus	3m_with_18m	Collecting duct cell,Distal tubular cell
1661	ADAM9,ITGAV	consensus	3m_with_18m	Collecting duct cell,Distal tubular cell
1662	ADAM9,ITGB5	consensus	3m_with_18m	Collecting duct cell,Distal tubular cell
1663	VEGFB,NRP1	consensus	3m_with_18m	Collecting duct cell,Distal tubular cell
1664	CX3CL1,ITGAV	consensus	3m_with_18m	Collecting duct cell,Distal tubular cell
1665	LTBP3,ITGB5	consensus	3m_with_18m	Collecting duct cell,Distal tubular cell
1666	LAMB1,ITGA6_ITGB1	consensus	3m_with_18m	Collecting duct cell,Distal tubular cell
1667	THBS1,ITGA6	consensus	3m_with_18m	Collecting duct cell,Distal tubular cell
1668	ADAM9,ITGA6	consensus	3m_with_18m	Collecting duct cell,Distal tubular cell
1669	CALM2,PDE1A	consensus	18m_with_21m	Collecting duct cell,Distal tubular cell
1670	THBS1,SDC4	consensus	18m_with_21m	Collecting duct cell,Distal tubular cell
1671	GNAS,GCGR	consensus	18m_with_21m	Collecting duct cell,Distal tubular cell
1672	CDH1,IGF1R	consensus	18m_with_21m	Collecting duct cell,Distal tubular cell
1673	KNG1,SDC2	consensus	18m_with_21m	Collecting duct cell,Distal tubular cell
1674	PSAP,SORT1	consensus	18m_with_21m	Collecting duct cell,Distal tubular cell
1675	CALM1,PDE1A	consensus	18m_with_21m	Collecting duct cell,Distal tubular cell
1676	CDH1,PTPRF	consensus	18m_with_21m	Collecting duct cell,Distal tubular cell
1677	EGF,NRP1	consensus	18m_with_21m	Collecting duct cell,Distal tubular cell
1678	SOSTDC1,LRP6	consensus	18m_with_21m	Collecting duct cell,Distal tubular cell
1679	CX3CL1,ITGAV	consensus	18m_with_21m	Collecting duct cell,Distal tubular cell
1680	VEGFA,NRP1	consensus	18m_with_21m	Collecting duct cell,Distal tubular cell
1681	VEGFB,NRP1	consensus	18m_with_21m	Collecting duct cell,Distal tubular cell
1682	SPINT1,ST14	consensus	18m_with_21m	Collecting duct cell,Distal tubular cell
1683	LMAN1,MCFD2	consensus	18m_with_21m	Collecting duct cell,Distal tubular cell
1684	LAMB1,ITGA6_ITGB1	consensus	18m_with_21m	Collecting duct cell,Distal tubular cell
1685	MFGE8,ITGB5	consensus	18m_with_21m	Collecting duct cell,Distal tubular cell
1686	ADAM9,ITGA6	consensus	18m_with_21m	Collecting duct cell,Distal tubular cell
1687	GRN,SORT1	consensus	18m_with_21m	Collecting duct cell,Distal tubular cell
1688	ADAM9,ITGB5	consensus	18m_with_21m	Collecting duct cell,Distal tubular cell
1689	SPP1,ITGAV_ITGB1	gain	1m_with_3m	Collecting duct cell,Distal tubular cell
1690	CALR,ITGAV	gain	1m_with_3m	Collecting duct cell,Distal tubular cell
1691	APP,TSPAN12	gain	1m_with_3m	Collecting duct cell,Distal tubular cell
1692	APP,RPSA	gain	21m_with_30m	Collecting duct cell,Distal tubular cell
1693	SPP1,ITGAV_ITGB1	gain	21m_with_30m	Collecting duct cell,Distal tubular cell
1694	TIMP3,DDR1	gain	21m_with_30m	Collecting duct cell,Distal tubular cell
1695	TIMP3,MET	gain	21m_with_30m	Collecting duct cell,Distal tubular cell
1696	APP,LRP10	gain	21m_with_30m	Collecting duct cell,Distal tubular cell
1697	CCN1,SDC4	gain	21m_with_30m	Collecting duct cell,Distal tubular cell
1698	APP,LRP6	gain	21m_with_30m	Collecting duct cell,Distal tubular cell
1699	APP,VLDLR	gain	21m_with_30m	Collecting duct cell,Distal tubular cell
1700	GPI,AMFR	gain	21m_with_30m	Collecting duct cell,Distal tubular cell
1701	HSP90B1,ERBB2	gain	21m_with_30m	Collecting duct cell,Distal tubular cell
1702	L1CAM,CD9	gain	21m_with_30m	Collecting duct cell,Distal tubular cell
1703	CALM2,KCNQ1	gain	21m_with_30m	Collecting duct cell,Distal tubular cell
1704	CALM1,KCNQ1	gain	21m_with_30m	Collecting duct cell,Distal tubular cell
1705	CALM2,MYLK	gain	21m_with_30m	Collecting duct cell,Distal tubular cell
1706	CALM1,MYLK	gain	21m_with_30m	Collecting duct cell,Distal tubular cell
1707	APP,NCSTN	gain	21m_with_30m	Collecting duct cell,Distal tubular cell
1708	GPC3,CD81	gain	21m_with_30m	Collecting duct cell,Distal tubular cell
1709	SPP1,ITGAV_ITGB1	lost	18m_with_21m	Collecting duct cell,Distal tubular cell
1710	CCN1,SDC4	lost	18m_with_21m	Collecting duct cell,Distal tubular cell
1711	VEGFA,ITGB1	consensus	18m_with_21m	Distal tubular cell,Macrophage
1712	LAMB1,CD44	consensus	18m_with_21m	Distal tubular cell,Macrophage
1713	COPA,P2RY6	consensus	18m_with_21m	Distal tubular cell,Macrophage
1714	VEGFA,CD44	consensus	18m_with_21m	Distal tubular cell,Macrophage
1715	FGF1,CD44	consensus	18m_with_21m	Distal tubular cell,Macrophage
1716	PLAU,ITGB5	consensus	18m_with_21m	Distal tubular cell,Macrophage
1717	L1CAM,CD9	consensus	18m_with_21m	Distal tubular cell,Macrophage
1718	HBEGF,CD44	consensus	18m_with_21m	Distal tubular cell,Macrophage
1719	COL4A4,CD44	consensus	18m_with_21m	Distal tubular cell,Macrophage
1720	COL18A1,ITGB5	consensus	18m_with_21m	Distal tubular cell,Macrophage
1721	COL4A3,CD44	consensus	18m_with_21m	Distal tubular cell,Macrophage
1722	GRN,TNFRSF1B	consensus	18m_with_21m	Distal tubular cell,Macrophage
1723	TLN1,ITGB5	consensus	18m_with_21m	Distal tubular cell,Macrophage
1724	KNG1,ITGAM	gain	3m_with_18m	Distal tubular cell,Macrophage
1725	SPP1,PTGER4	gain	3m_with_18m	Distal tubular cell,Macrophage
1726	SPP1,ITGA4_ITGB1	gain	3m_with_18m	Distal tubular cell,Macrophage
1727	KNG1,CD93	gain	3m_with_18m	Distal tubular cell,Macrophage
1728	KNG1,PLAUR	gain	3m_with_18m	Distal tubular cell,Macrophage
1729	LCN2,FCGR2A	gain	21m_with_30m	Distal tubular cell,Macrophage
1730	SPP1,ITGA4_ITGB1	gain	21m_with_30m	Distal tubular cell,Macrophage
1731	APP,LRP1	gain	21m_with_30m	Distal tubular cell,Macrophage
1732	PSAP,LRP1	gain	21m_with_30m	Distal tubular cell,Macrophage
1733	CALR,LRP1	gain	21m_with_30m	Distal tubular cell,Macrophage
1734	TIMP3,CD44	gain	21m_with_30m	Distal tubular cell,Macrophage
1735	APP,LRP10	gain	21m_with_30m	Distal tubular cell,Macrophage
1736	FAM3C,LAMP1	gain	21m_with_30m	Distal tubular cell,Macrophage
1737	LPL,LRP1	gain	21m_with_30m	Distal tubular cell,Macrophage
1738	APOE,TREM2	gain	21m_with_30m	Distal tubular cell,Macrophage
1739	HSP90B1,LRP1	gain	21m_with_30m	Distal tubular cell,Macrophage
1740	KNG1,PLAUR	gain	21m_with_30m	Distal tubular cell,Macrophage
1741	APOE,LRP1	gain	21m_with_30m	Distal tubular cell,Macrophage
1742	APP,NCSTN	gain	21m_with_30m	Distal tubular cell,Macrophage
1743	SPP1,ITGA4_ITGB1	lost	18m_with_21m	Distal tubular cell,Macrophage
1744	KNG1,CD93	lost	18m_with_21m	Distal tubular cell,Macrophage
1745	KNG1,PLAUR	lost	18m_with_21m	Distal tubular cell,Macrophage
