# Supplementary material for: Quantitative profiling of lifespan-dependent cell-cell communication potential reveals dynamic ligand-receptor network shifts across mouse tissues
Source: PLoS One. 2026 Mar 20;21(3):e0345045. doi: 10.1371/journal.pone.0345045 (PMC13004335; doi:10.1371/journal.pone.0345045)
Supplement: S1 Dataset — (ZIP) [file pone.0345045.s003.zip › Heart_age_all_changes.csv]

	ligand_receptor	change_category	timeline	type_of_communication
0	COL3A1,DDR2	consensus	3m_with_18m	Fibroblast,Fibroblast
1	FBLN1,ITGB1	consensus	3m_with_18m	Fibroblast,Fibroblast
2	C3,CD81	consensus	3m_with_18m	Fibroblast,Fibroblast
3	COL1A1,DDR2	consensus	3m_with_18m	Fibroblast,Fibroblast
4	C3,LRP1	consensus	3m_with_18m	Fibroblast,Fibroblast
5	NID1,ITGB1	consensus	3m_with_18m	Fibroblast,Fibroblast
6	FBN1,ITGB1	consensus	3m_with_18m	Fibroblast,Fibroblast
7	SERPINE2,LRP1	consensus	3m_with_18m	Fibroblast,Fibroblast
8	VCAN,ITGB1	consensus	3m_with_18m	Fibroblast,Fibroblast
9	C3,NRP1	consensus	3m_with_18m	Fibroblast,Fibroblast
10	CCN1,ITGB5	consensus	3m_with_18m	Fibroblast,Fibroblast
11	MDK,NCL	consensus	3m_with_18m	Fibroblast,Fibroblast
12	COL4A5,CD47	consensus	3m_with_18m	Fibroblast,Fibroblast
13	C3,CR1	consensus	3m_with_18m	Fibroblast,Fibroblast
14	MDK,SDC4	consensus	3m_with_18m	Fibroblast,Fibroblast
15	LUM,ITGB1	consensus	21m_with_30m	Fibroblast,Fibroblast
16	C3,LRP1	consensus	21m_with_30m	Fibroblast,Fibroblast
17	GAS6,AXL	consensus	21m_with_30m	Fibroblast,Fibroblast
18	SPARC,FGFR1	consensus	21m_with_30m	Fibroblast,Fibroblast
19	FBLN1,ITGB1	consensus	21m_with_30m	Fibroblast,Fibroblast
20	LRPAP1,LRP1	consensus	21m_with_30m	Fibroblast,Fibroblast
21	SERPINE2,LRP1	consensus	21m_with_30m	Fibroblast,Fibroblast
22	C3,NRP1	consensus	21m_with_30m	Fibroblast,Fibroblast
23	CALM2,PDE1A	consensus	21m_with_30m	Fibroblast,Fibroblast
24	CCN1,ITGB5	consensus	21m_with_30m	Fibroblast,Fibroblast
25	CCN1,SDC4	consensus	21m_with_30m	Fibroblast,Fibroblast
26	SERPINF1,PLXDC2	consensus	21m_with_30m	Fibroblast,Fibroblast
27	C3,CR1	consensus	21m_with_30m	Fibroblast,Fibroblast
28	CALM3,PDE1A	consensus	21m_with_30m	Fibroblast,Fibroblast
29	RTN4,S1PR2	consensus	21m_with_30m	Fibroblast,Fibroblast
30	TGFB3,ITGB5	consensus	21m_with_30m	Fibroblast,Fibroblast
31	CCN1,ITGAV	consensus	21m_with_30m	Fibroblast,Fibroblast
32	THBS2,CD47	consensus	21m_with_30m	Fibroblast,Fibroblast
33	NGF,MAGED1	consensus	21m_with_30m	Fibroblast,Fibroblast
34	COL4A2,ITGB5	consensus	21m_with_30m	Fibroblast,Fibroblast
35	ADAM9,ITGB5	consensus	21m_with_30m	Fibroblast,Fibroblast
36	NID1,ITGAV	consensus	21m_with_30m	Fibroblast,Fibroblast
37	TGFB3,ACVRL1	consensus	21m_with_30m	Fibroblast,Fibroblast
38	NTN1,UNC5B	consensus	21m_with_30m	Fibroblast,Fibroblast
39	TGFB3,TGFBR1_TGFBR2	consensus	21m_with_30m	Fibroblast,Fibroblast
40	COL5A1,SDC3	consensus	21m_with_30m	Fibroblast,Fibroblast
41	DCN,EGFR	gain	1m_with_3m	Fibroblast,Fibroblast
42	APP,RPSA	gain	21m_with_30m	Fibroblast,Fibroblast
43	COL4A1,CD47	gain	21m_with_30m	Fibroblast,Fibroblast
44	FBN1,ITGB1	gain	21m_with_30m	Fibroblast,Fibroblast
45	NID1,ITGB1	gain	21m_with_30m	Fibroblast,Fibroblast
46	VCAN,ITGB1	gain	21m_with_30m	Fibroblast,Fibroblast
47	SPON1,APP	gain	21m_with_30m	Fibroblast,Fibroblast
48	APOE,LRP6	gain	21m_with_30m	Fibroblast,Fibroblast
49	IGFBP4,LRP6	gain	21m_with_30m	Fibroblast,Fibroblast
50	THBS1,LRP1	gain	21m_with_30m	Fibroblast,Fibroblast
51	GNAS,ADCY7	gain	21m_with_30m	Fibroblast,Fibroblast
52	COL1A1,ITGA5	gain	21m_with_30m	Fibroblast,Fibroblast
53	ADAM10,AXL	gain	21m_with_30m	Fibroblast,Fibroblast
54	LAMB2,RPSA	lost	1m_with_3m	Fibroblast,Fibroblast
55	FAM3C,LAMP1	lost	1m_with_3m	Fibroblast,Fibroblast
56	COL1A2,SDC1	lost	1m_with_3m	Fibroblast,Fibroblast
57	COL1A1,ITGA5	lost	1m_with_3m	Fibroblast,Fibroblast
58	COL1A1,SDC1	lost	1m_with_3m	Fibroblast,Fibroblast
59	COL6A1,SDC1	lost	1m_with_3m	Fibroblast,Fibroblast
60	COL6A2,SDC1	lost	1m_with_3m	Fibroblast,Fibroblast
61	APOE,LRP6	lost	3m_with_18m	Fibroblast,Fibroblast
62	DCN,EGFR	lost	3m_with_18m	Fibroblast,Fibroblast
63	IGFBP4,LRP6	lost	3m_with_18m	Fibroblast,Fibroblast
64	CALM3,MYLK	consensus	3m_with_18m	Endothelial cell,Mural cell
65	GNAI2,S1PR3	consensus	3m_with_18m	Endothelial cell,Mural cell
66	JAM3,ITGB1	consensus	3m_with_18m	Endothelial cell,Mural cell
67	AGRN,ITGB1	consensus	3m_with_18m	Endothelial cell,Mural cell
68	DLL4,NOTCH3	consensus	3m_with_18m	Endothelial cell,Mural cell
69	PDAP1,PDGFRB	consensus	3m_with_18m	Endothelial cell,Mural cell
70	TGFB1,SDC2	consensus	3m_with_18m	Endothelial cell,Mural cell
71	COL4A2,ITGA1_ITGB1	consensus	3m_with_18m	Endothelial cell,Mural cell
72	APP,TSPAN12	consensus	3m_with_18m	Endothelial cell,Mural cell
73	LPL,SDC1	consensus	3m_with_18m	Endothelial cell,Mural cell
74	LAMA4,ITGA7_ITGB1	consensus	3m_with_18m	Endothelial cell,Mural cell
75	COL4A1,ITGA1_ITGB1	consensus	3m_with_18m	Endothelial cell,Mural cell
76	HSPG2,SDC1	consensus	3m_with_18m	Endothelial cell,Mural cell
77	LAMB1,ITGA7_ITGB1	consensus	3m_with_18m	Endothelial cell,Mural cell
78	COL4A1,SDC1	consensus	3m_with_18m	Endothelial cell,Mural cell
79	PROS1,AXL	consensus	3m_with_18m	Endothelial cell,Mural cell
80	TGFB1,VASN	consensus	3m_with_18m	Endothelial cell,Mural cell
81	PDGFB,ITGAV	consensus	3m_with_18m	Endothelial cell,Mural cell
82	APP,APLP2	gain	3m_with_18m	Endothelial cell,Mural cell
83	LPL,LRP1	gain	3m_with_18m	Endothelial cell,Mural cell
84	CALM1,PTPRA	gain	3m_with_18m	Endothelial cell,Mural cell
85	APP,LRP1	gain	3m_with_18m	Endothelial cell,Mural cell
86	CXCL12,SDC4	gain	3m_with_18m	Endothelial cell,Mural cell
87	COL4A2,ITGB5	gain	3m_with_18m	Endothelial cell,Mural cell
88	HSPG2,LRP1	gain	3m_with_18m	Endothelial cell,Mural cell
89	COL4A1,CD47	gain	3m_with_18m	Endothelial cell,Mural cell
90	APP,LRP10	gain	3m_with_18m	Endothelial cell,Mural cell
91	MFGE8,ITGB5	gain	3m_with_18m	Endothelial cell,Mural cell
92	TGM2,SDC4	gain	3m_with_18m	Endothelial cell,Mural cell
93	TGFB1,ITGB5	gain	3m_with_18m	Endothelial cell,Mural cell
94	LGALS3BP,ITGB1	gain	3m_with_18m	Endothelial cell,Mural cell
95	GNAI2,IGF1R	gain	3m_with_18m	Endothelial cell,Mural cell
96	FABP5,RXRA	gain	3m_with_18m	Endothelial cell,Mural cell
97	CCN1,ITGB5	gain	3m_with_18m	Endothelial cell,Mural cell
98	COL4A1,ITGA9_ITGB1	gain	3m_with_18m	Endothelial cell,Mural cell
99	CALM1,INSR	gain	3m_with_18m	Endothelial cell,Mural cell
100	TLN1,ITGB5	gain	3m_with_18m	Endothelial cell,Mural cell
101	APP,TSPAN15	gain	3m_with_18m	Endothelial cell,Mural cell
102	APP,TNFRSF21	gain	3m_with_18m	Endothelial cell,Mural cell
103	CXCL12,ITGAV	gain	3m_with_18m	Endothelial cell,Mural cell
104	HSPG2,PTPRS	gain	3m_with_18m	Endothelial cell,Mural cell
105	CALM2,INSR	gain	3m_with_18m	Endothelial cell,Mural cell
106	ARF1,INSR	gain	3m_with_18m	Endothelial cell,Mural cell
107	GNAI2,CAV1	gain	18m_with_21m	Endothelial cell,Mural cell
108	CALM1,PDE1A	gain	18m_with_21m	Endothelial cell,Mural cell
109	GAS6,AXL	gain	18m_with_21m	Endothelial cell,Mural cell
110	CALM2,PDE1A	gain	18m_with_21m	Endothelial cell,Mural cell
111	CALM1,FAS	gain	18m_with_21m	Endothelial cell,Mural cell
112	NID1,ITGB1	gain	18m_with_21m	Endothelial cell,Mural cell
113	APP,NOTCH2	gain	18m_with_21m	Endothelial cell,Mural cell
114	APP,RPSA	gain	21m_with_30m	Endothelial cell,Mural cell
115	LPL,LRP1	gain	21m_with_30m	Endothelial cell,Mural cell
116	APP,LRP1	gain	21m_with_30m	Endothelial cell,Mural cell
117	YBX1,NOTCH1	gain	21m_with_30m	Endothelial cell,Mural cell
118	GNAI2,EDNRB	gain	21m_with_30m	Endothelial cell,Mural cell
119	CXCL12,SDC4	gain	21m_with_30m	Endothelial cell,Mural cell
120	APP,LRP10	gain	21m_with_30m	Endothelial cell,Mural cell
121	GNAI2,UNC5B	gain	21m_with_30m	Endothelial cell,Mural cell
122	APP,TSPAN15	gain	21m_with_30m	Endothelial cell,Mural cell
123	CXCL12,ITGAV	gain	21m_with_30m	Endothelial cell,Mural cell
124	APP,RPSA	lost	1m_with_3m	Endothelial cell,Mural cell
125	COL4A1,CD93	lost	1m_with_3m	Endothelial cell,Mural cell
126	YBX1,NOTCH1	lost	1m_with_3m	Endothelial cell,Mural cell
127	APP,APLP2	lost	1m_with_3m	Endothelial cell,Mural cell
128	COL4A2,CD93	lost	1m_with_3m	Endothelial cell,Mural cell
129	COL4A2,ITGB5	lost	1m_with_3m	Endothelial cell,Mural cell
130	CCN1,CAV1	lost	1m_with_3m	Endothelial cell,Mural cell
131	LGALS3BP,ITGB1	lost	1m_with_3m	Endothelial cell,Mural cell
132	GNAI2,IGF1R	lost	1m_with_3m	Endothelial cell,Mural cell
133	GNAI2,CAV1	lost	3m_with_18m	Endothelial cell,Mural cell
134	NID1,ITGB1	lost	3m_with_18m	Endothelial cell,Mural cell
135	GAS6,AXL	lost	3m_with_18m	Endothelial cell,Mural cell
136	TGFB1,CAV1	lost	3m_with_18m	Endothelial cell,Mural cell
137	CALM1,PDE1A	lost	3m_with_18m	Endothelial cell,Mural cell
138	GNAS,ADCY9	lost	3m_with_18m	Endothelial cell,Mural cell
139	MMRN2,CD93	lost	3m_with_18m	Endothelial cell,Mural cell
140	GNAI2,UNC5B	lost	3m_with_18m	Endothelial cell,Mural cell
141	CALM2,PDE1A	lost	3m_with_18m	Endothelial cell,Mural cell
142	ICAM1,CAV1	lost	3m_with_18m	Endothelial cell,Mural cell
143	GNAI2,ADCY9	lost	3m_with_18m	Endothelial cell,Mural cell
144	APP,APLP2	lost	18m_with_21m	Endothelial cell,Mural cell
145	LPL,LRP1	lost	18m_with_21m	Endothelial cell,Mural cell
146	CALM1,PTPRA	lost	18m_with_21m	Endothelial cell,Mural cell
147	APP,LRP1	lost	18m_with_21m	Endothelial cell,Mural cell
148	CXCL12,SDC4	lost	18m_with_21m	Endothelial cell,Mural cell
149	COL4A2,ITGB5	lost	18m_with_21m	Endothelial cell,Mural cell
150	COL4A1,CD47	lost	18m_with_21m	Endothelial cell,Mural cell
151	APP,LRP10	lost	18m_with_21m	Endothelial cell,Mural cell
152	MFGE8,ITGB5	lost	18m_with_21m	Endothelial cell,Mural cell
153	TGFB1,ITGB5	lost	18m_with_21m	Endothelial cell,Mural cell
154	FABP5,RXRA	lost	18m_with_21m	Endothelial cell,Mural cell
155	CCN1,ITGB5	lost	18m_with_21m	Endothelial cell,Mural cell
156	COL4A1,ITGA9_ITGB1	lost	18m_with_21m	Endothelial cell,Mural cell
157	APP,TSPAN15	lost	18m_with_21m	Endothelial cell,Mural cell
158	APP,TNFRSF21	lost	18m_with_21m	Endothelial cell,Mural cell
159	CXCL12,ITGAV	lost	18m_with_21m	Endothelial cell,Mural cell
160	ADAM17,ITGB1	lost	18m_with_21m	Endothelial cell,Mural cell
161	AGRN,ITGB1	lost	18m_with_21m	Endothelial cell,Mural cell
162	GNAI2,CAV1	lost	21m_with_30m	Endothelial cell,Mural cell
163	VWF,ITGB1	lost	21m_with_30m	Endothelial cell,Mural cell
164	CALM1,FAS	lost	21m_with_30m	Endothelial cell,Mural cell
165	NID1,ITGB1	lost	21m_with_30m	Endothelial cell,Mural cell
166	APP,NOTCH2	lost	21m_with_30m	Endothelial cell,Mural cell
167	CALM1,INSR	lost	21m_with_30m	Endothelial cell,Mural cell
168	CALM2,INSR	lost	21m_with_30m	Endothelial cell,Mural cell
169	ARF1,INSR	lost	21m_with_30m	Endothelial cell,Mural cell
170	CD14,ITGB1	consensus	3m_with_18m	Macrophage,Endothelial cell
171	F13A1,ITGB1	consensus	3m_with_18m	Macrophage,Endothelial cell
172	LGALS1,ITGB1	consensus	3m_with_18m	Macrophage,Endothelial cell
173	TGFB1,ENG	consensus	3m_with_18m	Macrophage,Endothelial cell
174	GNAI2,S1PR1	consensus	3m_with_18m	Macrophage,Endothelial cell
175	TF,HFE	consensus	3m_with_18m	Macrophage,Endothelial cell
176	TGFB1,ITGB1	consensus	3m_with_18m	Macrophage,Endothelial cell
177	GRN,TNFRSF1A	consensus	3m_with_18m	Macrophage,Endothelial cell
178	C4A,NRP1	consensus	3m_with_18m	Macrophage,Endothelial cell
179	CALM1,FAS	consensus	3m_with_18m	Macrophage,Endothelial cell
180	LGALS3BP,ITGB1	consensus	3m_with_18m	Macrophage,Endothelial cell
181	ADAM9,ITGB1	consensus	3m_with_18m	Macrophage,Endothelial cell
182	IL16,CD9	consensus	3m_with_18m	Macrophage,Endothelial cell
183	SIRPA,CD47	consensus	3m_with_18m	Macrophage,Endothelial cell
184	PDGFC,KDR	consensus	3m_with_18m	Macrophage,Endothelial cell
185	FAM3C,CLEC2D	consensus	3m_with_18m	Macrophage,Endothelial cell
186	ENTPD1,ADORA2A	consensus	3m_with_18m	Macrophage,Endothelial cell
187	IL1B,SIGIRR	consensus	3m_with_18m	Macrophage,Endothelial cell
188	TGFB1,ENG	consensus	21m_with_30m	Macrophage,Endothelial cell
189	APP,APLP2	consensus	21m_with_30m	Macrophage,Endothelial cell
190	CD14,ITGB1	consensus	21m_with_30m	Macrophage,Endothelial cell
191	LGALS1,ITGB1	consensus	21m_with_30m	Macrophage,Endothelial cell
192	TF,HFE	consensus	21m_with_30m	Macrophage,Endothelial cell
193	F13A1,ITGB1	consensus	21m_with_30m	Macrophage,Endothelial cell
194	LGALS3,MCAM	consensus	21m_with_30m	Macrophage,Endothelial cell
195	C4B,CR1	consensus	21m_with_30m	Macrophage,Endothelial cell
196	C4A,CR1	consensus	21m_with_30m	Macrophage,Endothelial cell
197	SEMA4A,PLXND1	consensus	21m_with_30m	Macrophage,Endothelial cell
198	ADAM10,TSPAN15	consensus	21m_with_30m	Macrophage,Endothelial cell
199	ADAM9,ITGA6	consensus	21m_with_30m	Macrophage,Endothelial cell
200	TNF,FAS	consensus	21m_with_30m	Macrophage,Endothelial cell
201	CALM1,PTPRA	gain	1m_with_3m	Macrophage,Endothelial cell
202	APOE,LRP5	gain	1m_with_3m	Macrophage,Endothelial cell
203	C4A,NRP1	gain	1m_with_3m	Macrophage,Endothelial cell
204	YBX1,NOTCH1	lost	21m_with_30m	Macrophage,Endothelial cell
205	APOE,LRP5	lost	21m_with_30m	Macrophage,Endothelial cell
206	CALM1,PTPRA	lost	21m_with_30m	Macrophage,Endothelial cell
207	ICAM1,CAV1	lost	21m_with_30m	Macrophage,Endothelial cell
208	NPPA,NPR3	gain	1m_with_3m	Cardiomyocyte,Endothelial cell
209	NPPA,NPR2	gain	3m_with_18m	Cardiomyocyte,Endothelial cell
210	LAMB3,CD151	gain	21m_with_30m	Cardiomyocyte,Endothelial cell
211	PDGFC,FLT1	gain	21m_with_30m	Cardiomyocyte,Endothelial cell
212	PDGFC,KDR	gain	21m_with_30m	Cardiomyocyte,Endothelial cell
213	TGM2,ITGB1	lost	3m_with_18m	Cardiomyocyte,Endothelial cell
214	COL4A5,CD93	lost	3m_with_18m	Cardiomyocyte,Endothelial cell
215	CCN4,ITGB1	lost	3m_with_18m	Cardiomyocyte,Endothelial cell
216	NPPA,NPR3	lost	21m_with_30m	Cardiomyocyte,Endothelial cell
217	VEGFB,NRP1	lost	21m_with_30m	Cardiomyocyte,Endothelial cell
218	LAMB2,RPSA	lost	21m_with_30m	Cardiomyocyte,Endothelial cell
219	YBX1,NOTCH1	lost	21m_with_30m	Cardiomyocyte,Endothelial cell
220	ADM,RAMP2	lost	21m_with_30m	Cardiomyocyte,Endothelial cell
221	COL3A1,ITGA1_ITGB1	consensus	3m_with_18m	Fibroblast,Endothelial cell
222	VCAN,ITGB1	consensus	3m_with_18m	Fibroblast,Endothelial cell
223	SPON2,ITGB1	consensus	3m_with_18m	Fibroblast,Endothelial cell
224	GNAI2,S1PR1	consensus	3m_with_18m	Fibroblast,Endothelial cell
225	ADAM9,ITGB1	consensus	3m_with_18m	Fibroblast,Endothelial cell
226	JAM3,ITGB1	consensus	3m_with_18m	Fibroblast,Endothelial cell
227	GRN,TNFRSF1A	consensus	3m_with_18m	Fibroblast,Endothelial cell
228	APP,TSPAN12	consensus	3m_with_18m	Fibroblast,Endothelial cell
229	C3,CR1	consensus	3m_with_18m	Fibroblast,Endothelial cell
230	COL5A2,ITGA1_ITGB1	consensus	3m_with_18m	Fibroblast,Endothelial cell
231	LAMA2,ITGA1	consensus	3m_with_18m	Fibroblast,Endothelial cell
232	COL5A1,ITGA1_ITGB1	consensus	3m_with_18m	Fibroblast,Endothelial cell
233	COL6A3,ITGA1_ITGB1	consensus	3m_with_18m	Fibroblast,Endothelial cell
234	LAMB1,ITGA1	consensus	3m_with_18m	Fibroblast,Endothelial cell
235	COL5A3,ITGA1_ITGB1	consensus	3m_with_18m	Fibroblast,Endothelial cell
236	COL8A1,ITGA1_ITGB1	consensus	3m_with_18m	Fibroblast,Endothelial cell
237	COL5A1,SDC3	consensus	3m_with_18m	Fibroblast,Endothelial cell
238	COL4A5,ITGA1_ITGB1	consensus	3m_with_18m	Fibroblast,Endothelial cell
239	COL5A3,SDC3	consensus	3m_with_18m	Fibroblast,Endothelial cell
240	LAMB2,ITGA6_ITGB1	consensus	3m_with_18m	Fibroblast,Endothelial cell
241	NGF,MAGED1	consensus	3m_with_18m	Fibroblast,Endothelial cell
242	NTN1,MCAM	consensus	3m_with_18m	Fibroblast,Endothelial cell
243	MDK,SDC3	consensus	3m_with_18m	Fibroblast,Endothelial cell
244	CCN1,CAV1	consensus	18m_with_21m	Fibroblast,Endothelial cell
245	GNAI2,S1PR1	consensus	18m_with_21m	Fibroblast,Endothelial cell
246	CALR,SCARF1	consensus	18m_with_21m	Fibroblast,Endothelial cell
247	TGFB3,ITGB1	consensus	18m_with_21m	Fibroblast,Endothelial cell
248	IGF1,IGF2R	consensus	18m_with_21m	Fibroblast,Endothelial cell
249	SPON2,ITGB1	consensus	18m_with_21m	Fibroblast,Endothelial cell
250	JAM3,ITGB1	consensus	18m_with_21m	Fibroblast,Endothelial cell
251	COL5A1,SDC3	consensus	18m_with_21m	Fibroblast,Endothelial cell
252	FBN1,ITGA5	consensus	18m_with_21m	Fibroblast,Endothelial cell
253	COL14A1,ITGA1_ITGB1	consensus	18m_with_21m	Fibroblast,Endothelial cell
254	COL5A3,SDC3	consensus	18m_with_21m	Fibroblast,Endothelial cell
255	NGF,MAGED1	consensus	18m_with_21m	Fibroblast,Endothelial cell
256	COL5A2,ITGA1_ITGB1	consensus	18m_with_21m	Fibroblast,Endothelial cell
257	CCN1,ITGA5	consensus	18m_with_21m	Fibroblast,Endothelial cell
258	LAMA2,ITGA6_ITGB1	consensus	18m_with_21m	Fibroblast,Endothelial cell
259	CCN2,ITGA5	consensus	18m_with_21m	Fibroblast,Endothelial cell
260	LAMA2,ITGA1	consensus	18m_with_21m	Fibroblast,Endothelial cell
261	COL5A1,ITGA1_ITGB1	consensus	18m_with_21m	Fibroblast,Endothelial cell
262	MDK,ITGA6_ITGB1	consensus	18m_with_21m	Fibroblast,Endothelial cell
263	EFEMP2,PLSCR4	consensus	18m_with_21m	Fibroblast,Endothelial cell
264	ANGPTL2,ITGA5_ITGB1	consensus	18m_with_21m	Fibroblast,Endothelial cell
265	FAM3C,LIFR	consensus	18m_with_21m	Fibroblast,Endothelial cell
266	SPON2,ITGA5	consensus	18m_with_21m	Fibroblast,Endothelial cell
267	APOE,SCARB1	consensus	21m_with_30m	Fibroblast,Endothelial cell
268	FBLN1,ITGB1	consensus	21m_with_30m	Fibroblast,Endothelial cell
269	TGFB3,ENG	consensus	21m_with_30m	Fibroblast,Endothelial cell
270	TGFB2,ENG	consensus	21m_with_30m	Fibroblast,Endothelial cell
271	TIMP3,KDR	consensus	21m_with_30m	Fibroblast,Endothelial cell
272	THBS2,CD36	consensus	21m_with_30m	Fibroblast,Endothelial cell
273	C4A,NRP1	consensus	21m_with_30m	Fibroblast,Endothelial cell
274	COL4A1,CD93	consensus	21m_with_30m	Fibroblast,Endothelial cell
275	C3,CR1	consensus	21m_with_30m	Fibroblast,Endothelial cell
276	TGFB3,ITGB1	consensus	21m_with_30m	Fibroblast,Endothelial cell
277	GRN,TNFRSF1A	consensus	21m_with_30m	Fibroblast,Endothelial cell
278	ANGPTL2,TIE1	consensus	21m_with_30m	Fibroblast,Endothelial cell
279	COL15A1,ITGA1_ITGB1	consensus	21m_with_30m	Fibroblast,Endothelial cell
280	MFAP2,NOTCH1	consensus	21m_with_30m	Fibroblast,Endothelial cell
281	LAMC1,ITGA6_ITGB1	consensus	21m_with_30m	Fibroblast,Endothelial cell
282	LAMC1,ITGA1	consensus	21m_with_30m	Fibroblast,Endothelial cell
283	EFEMP2,PLSCR4	consensus	21m_with_30m	Fibroblast,Endothelial cell
284	C4A,CR1	consensus	21m_with_30m	Fibroblast,Endothelial cell
285	C4B,CR1	consensus	21m_with_30m	Fibroblast,Endothelial cell
286	NTN1,UNC5B	consensus	21m_with_30m	Fibroblast,Endothelial cell
287	COL6A3,ITGA1_ITGB1	consensus	21m_with_30m	Fibroblast,Endothelial cell
288	PENK,OGFR	consensus	21m_with_30m	Fibroblast,Endothelial cell
289	COL5A3,SDC3	consensus	21m_with_30m	Fibroblast,Endothelial cell
290	COL5A1,ITGA1_ITGB1	consensus	21m_with_30m	Fibroblast,Endothelial cell
291	COL8A1,ITGA1_ITGB1	consensus	21m_with_30m	Fibroblast,Endothelial cell
292	LAMB2,RPSA	gain	21m_with_30m	Fibroblast,Endothelial cell
293	THBS1,CD36	gain	21m_with_30m	Fibroblast,Endothelial cell
294	PGF,NRP1	gain	21m_with_30m	Fibroblast,Endothelial cell
295	LPL,GPIHBP1	lost	21m_with_30m	Fibroblast,Endothelial cell
296	CALM1,AQP1	lost	21m_with_30m	Fibroblast,Endothelial cell
297	YBX1,NOTCH1	lost	21m_with_30m	Fibroblast,Endothelial cell
298	CXCL12,ITGB1	lost	21m_with_30m	Fibroblast,Endothelial cell
299	APOE,LRP5	lost	21m_with_30m	Fibroblast,Endothelial cell
300	ADM,RAMP2	lost	21m_with_30m	Fibroblast,Endothelial cell
301	VEGFB,NRP1	lost	21m_with_30m	Fibroblast,Endothelial cell
302	SERPING1,LRP1	consensus	3m_with_18m	Fibroblast,Mural cell
303	MFGE8,PDGFRB	consensus	3m_with_18m	Fibroblast,Mural cell
304	GNAI2,EDNRA	consensus	3m_with_18m	Fibroblast,Mural cell
305	LAMA2,ITGA7_ITGB1	consensus	3m_with_18m	Fibroblast,Mural cell
306	GNAI2,S1PR3	consensus	3m_with_18m	Fibroblast,Mural cell
307	LAMB1,ITGA7_ITGB1	consensus	3m_with_18m	Fibroblast,Mural cell
308	LAMA4,ITGA7_ITGB1	consensus	3m_with_18m	Fibroblast,Mural cell
309	NTN1,MCAM	consensus	3m_with_18m	Fibroblast,Mural cell
310	TNXB,ITGA8_ITGB1	consensus	3m_with_18m	Fibroblast,Mural cell
311	TNXB,SDC1	consensus	3m_with_18m	Fibroblast,Mural cell
312	LTBP1,ITGB5	consensus	3m_with_18m	Fibroblast,Mural cell
313	COL4A1,SDC1	consensus	3m_with_18m	Fibroblast,Mural cell
314	LAMB1,ITGA1	consensus	3m_with_18m	Fibroblast,Mural cell
315	COL5A3,ITGA1_ITGB1	consensus	3m_with_18m	Fibroblast,Mural cell
316	TGFB3,ITGB5	consensus	3m_with_18m	Fibroblast,Mural cell
317	ITGAV,THY1	consensus	3m_with_18m	Fibroblast,Mural cell
318	GAS6,AXL	consensus	21m_with_30m	Fibroblast,Mural cell
319	TGFB3,ITGB1	consensus	21m_with_30m	Fibroblast,Mural cell
320	CALM2,PDE1A	consensus	21m_with_30m	Fibroblast,Mural cell
321	C3,LRP1	consensus	21m_with_30m	Fibroblast,Mural cell
322	JAM3,ITGB1	consensus	21m_with_30m	Fibroblast,Mural cell
323	THBS2,NOTCH3	consensus	21m_with_30m	Fibroblast,Mural cell
324	GNAI2,S1PR3	consensus	21m_with_30m	Fibroblast,Mural cell
325	COL15A1,ITGA1_ITGB1	consensus	21m_with_30m	Fibroblast,Mural cell
326	MFGE8,PDGFRB	consensus	21m_with_30m	Fibroblast,Mural cell
327	PDAP1,PDGFRB	consensus	21m_with_30m	Fibroblast,Mural cell
328	CALM3,PDE1A	consensus	21m_with_30m	Fibroblast,Mural cell
329	RTN4,RTN4RL1	consensus	21m_with_30m	Fibroblast,Mural cell
330	LAMB2,ITGA7_ITGB1	consensus	21m_with_30m	Fibroblast,Mural cell
331	C3,CR1	consensus	21m_with_30m	Fibroblast,Mural cell
332	LAMA4,ITGA7_ITGB1	consensus	21m_with_30m	Fibroblast,Mural cell
333	SERPINE2,LRP1	consensus	21m_with_30m	Fibroblast,Mural cell
334	LAMC1,DAG1	consensus	21m_with_30m	Fibroblast,Mural cell
335	COL4A1,ITGA1_ITGB1	consensus	21m_with_30m	Fibroblast,Mural cell
336	COL4A1,SDC1	consensus	21m_with_30m	Fibroblast,Mural cell
337	LRPAP1,SORT1	consensus	21m_with_30m	Fibroblast,Mural cell
338	COL6A3,ITGA1_ITGB1	consensus	21m_with_30m	Fibroblast,Mural cell
339	COL8A1,ITGA1_ITGB1	consensus	21m_with_30m	Fibroblast,Mural cell
340	THBS2,SDC1	consensus	21m_with_30m	Fibroblast,Mural cell
341	APOE,LRP1	gain	3m_with_18m	Fibroblast,Mural cell
342	COL1A2,CD36	gain	3m_with_18m	Fibroblast,Mural cell
343	C3,NRP1	gain	3m_with_18m	Fibroblast,Mural cell
344	GAS6,AXL	gain	3m_with_18m	Fibroblast,Mural cell
345	C3,LRP1	gain	3m_with_18m	Fibroblast,Mural cell
346	COL1A2,ITGA9_ITGB1	gain	3m_with_18m	Fibroblast,Mural cell
347	COL1A1,ITGA9_ITGB1	gain	3m_with_18m	Fibroblast,Mural cell
348	LGALS3BP,ITGB1	gain	3m_with_18m	Fibroblast,Mural cell
349	CCN1,ITGB5	gain	3m_with_18m	Fibroblast,Mural cell
350	MFGE8,ITGB5	gain	3m_with_18m	Fibroblast,Mural cell
351	COL6A1,ITGA9_ITGB1	gain	3m_with_18m	Fibroblast,Mural cell
352	CALR,ITGAV	gain	3m_with_18m	Fibroblast,Mural cell
353	LTBP3,ITGB5	gain	3m_with_18m	Fibroblast,Mural cell
354	TNXB,ITGA9_ITGB1	gain	3m_with_18m	Fibroblast,Mural cell
355	PI16,TNFRSF21	gain	3m_with_18m	Fibroblast,Mural cell
356	C3,CR1	gain	3m_with_18m	Fibroblast,Mural cell
357	APP,TNFRSF21	gain	3m_with_18m	Fibroblast,Mural cell
358	CALM2,INSR	gain	3m_with_18m	Fibroblast,Mural cell
359	IGF1,IGF2R	gain	3m_with_18m	Fibroblast,Mural cell
360	ARF1,INSR	gain	3m_with_18m	Fibroblast,Mural cell
361	COL1A1,ITGA5	gain	3m_with_18m	Fibroblast,Mural cell
362	C3,NRP1	gain	21m_with_30m	Fibroblast,Mural cell
363	APOE,LRP1	gain	21m_with_30m	Fibroblast,Mural cell
364	LAMB2,RPSA	gain	21m_with_30m	Fibroblast,Mural cell
365	LAMA2,RPSA	gain	21m_with_30m	Fibroblast,Mural cell
366	CALR,LRP1	gain	21m_with_30m	Fibroblast,Mural cell
367	HSP90B1,LRP1	gain	21m_with_30m	Fibroblast,Mural cell
368	COL1A2,CD93	gain	21m_with_30m	Fibroblast,Mural cell
369	MFAP5,NOTCH1	gain	21m_with_30m	Fibroblast,Mural cell
370	MMP2,PECAM1	gain	21m_with_30m	Fibroblast,Mural cell
371	PSAP,SORT1	gain	21m_with_30m	Fibroblast,Mural cell
372	CALR,ITGAV	gain	21m_with_30m	Fibroblast,Mural cell
373	RARRES2,CCRL2	gain	21m_with_30m	Fibroblast,Mural cell
374	PSEN1,NOTCH3	gain	21m_with_30m	Fibroblast,Mural cell
375	ADAM17,ITGB1	gain	21m_with_30m	Fibroblast,Mural cell
376	COL1A2,CD36	lost	1m_with_3m	Fibroblast,Mural cell
377	COL1A2,CD93	lost	1m_with_3m	Fibroblast,Mural cell
378	LAMA2,RPSA	lost	1m_with_3m	Fibroblast,Mural cell
379	MMP2,PECAM1	lost	1m_with_3m	Fibroblast,Mural cell
380	GAS6,AXL	lost	1m_with_3m	Fibroblast,Mural cell
381	APOE,LRP5	lost	1m_with_3m	Fibroblast,Mural cell
382	LGALS3BP,ITGB1	lost	1m_with_3m	Fibroblast,Mural cell
383	CCN1,CAV1	lost	3m_with_18m	Fibroblast,Mural cell
384	COL1A1,CD93	lost	3m_with_18m	Fibroblast,Mural cell
385	MFAP5,NOTCH1	lost	3m_with_18m	Fibroblast,Mural cell
386	GNAS,ADCY9	lost	3m_with_18m	Fibroblast,Mural cell
387	CALM2,PDE1A	lost	3m_with_18m	Fibroblast,Mural cell
388	FN1,SDC2	lost	3m_with_18m	Fibroblast,Mural cell
389	ICAM1,CAV1	lost	3m_with_18m	Fibroblast,Mural cell
390	RARRES2,CCRL2	lost	3m_with_18m	Fibroblast,Mural cell
391	APOE,LRP1	lost	18m_with_21m	Fibroblast,Mural cell
392	C3,NRP1	lost	18m_with_21m	Fibroblast,Mural cell
393	COL1A2,ITGA9_ITGB1	lost	18m_with_21m	Fibroblast,Mural cell
394	COL1A1,ITGA9_ITGB1	lost	18m_with_21m	Fibroblast,Mural cell
395	LTBP1,ITGB5	lost	18m_with_21m	Fibroblast,Mural cell
396	CCN1,ITGB5	lost	18m_with_21m	Fibroblast,Mural cell
397	MFGE8,ITGB5	lost	18m_with_21m	Fibroblast,Mural cell
398	COL6A1,ITGA9_ITGB1	lost	18m_with_21m	Fibroblast,Mural cell
399	CALR,ITGAV	lost	18m_with_21m	Fibroblast,Mural cell
400	LTBP3,ITGB5	lost	18m_with_21m	Fibroblast,Mural cell
401	TNXB,ITGA9_ITGB1	lost	18m_with_21m	Fibroblast,Mural cell
402	PI16,TNFRSF21	lost	18m_with_21m	Fibroblast,Mural cell
403	LAMC1,ITGA9_ITGB1	lost	18m_with_21m	Fibroblast,Mural cell
404	COL6A2,ITGA9_ITGB1	lost	18m_with_21m	Fibroblast,Mural cell
405	APP,TNFRSF21	lost	18m_with_21m	Fibroblast,Mural cell
406	NID1,ITGAV	lost	18m_with_21m	Fibroblast,Mural cell
407	CALM2,INSR	lost	18m_with_21m	Fibroblast,Mural cell
408	IGF1,IGF2R	lost	18m_with_21m	Fibroblast,Mural cell
409	CCN1,SDC4	lost	18m_with_21m	Fibroblast,Mural cell
410	ARF1,INSR	lost	18m_with_21m	Fibroblast,Mural cell
411	ADAM9,ITGB5	lost	18m_with_21m	Fibroblast,Mural cell
412	COL1A1,ITGA5	lost	18m_with_21m	Fibroblast,Mural cell
413	HSPG2,PTPRS	lost	18m_with_21m	Fibroblast,Mural cell
414	CXCL12,ITGB1	consensus	3m_with_18m	Endothelial cell,Endothelial cell
415	COL4A2,CD93	consensus	3m_with_18m	Endothelial cell,Endothelial cell
416	HSPG2,ITGB1	consensus	3m_with_18m	Endothelial cell,Endothelial cell
417	CCN1,CAV1	consensus	3m_with_18m	Endothelial cell,Endothelial cell
418	TIMP3,KDR	consensus	3m_with_18m	Endothelial cell,Endothelial cell
419	ICAM1,CAV1	consensus	3m_with_18m	Endothelial cell,Endothelial cell
420	ADAM15,ITGB1	consensus	3m_with_18m	Endothelial cell,Endothelial cell
421	CD38,PECAM1	consensus	3m_with_18m	Endothelial cell,Endothelial cell
422	COL4A1,CD93	consensus	3m_with_18m	Endothelial cell,Endothelial cell
423	TGFB1,ITGB1	consensus	3m_with_18m	Endothelial cell,Endothelial cell
424	VWF,ITGB1	consensus	3m_with_18m	Endothelial cell,Endothelial cell
425	GNAI2,F2R	consensus	3m_with_18m	Endothelial cell,Endothelial cell
426	GNAI2,EDNRB	consensus	3m_with_18m	Endothelial cell,Endothelial cell
427	ADAM17,ITGB1	consensus	3m_with_18m	Endothelial cell,Endothelial cell
428	AGRN,ITGB1	consensus	3m_with_18m	Endothelial cell,Endothelial cell
429	COL4A2,ITGA1_ITGB1	consensus	3m_with_18m	Endothelial cell,Endothelial cell
430	COL4A1,CD47	consensus	3m_with_18m	Endothelial cell,Endothelial cell
431	PDGFB,S1PR1	consensus	3m_with_18m	Endothelial cell,Endothelial cell
432	APP,NCSTN	consensus	3m_with_18m	Endothelial cell,Endothelial cell
433	FAM3C,LIFR	consensus	3m_with_18m	Endothelial cell,Endothelial cell
434	CD59,STAB1	consensus	3m_with_18m	Endothelial cell,Endothelial cell
435	SORBS1,ITGA1	consensus	3m_with_18m	Endothelial cell,Endothelial cell
436	LAMA4,ITGA6_ITGB1	consensus	3m_with_18m	Endothelial cell,Endothelial cell
437	LAMB1,ITGA1	consensus	3m_with_18m	Endothelial cell,Endothelial cell
438	EFNA1,EPHA4	consensus	3m_with_18m	Endothelial cell,Endothelial cell
439	MFNG,NOTCH1	consensus	3m_with_18m	Endothelial cell,Endothelial cell
440	ADAM17,NOTCH1	consensus	3m_with_18m	Endothelial cell,Endothelial cell
441	SEMA6A,PLXNA2	consensus	3m_with_18m	Endothelial cell,Endothelial cell
442	LAMB2,ITGA6_ITGB1	consensus	3m_with_18m	Endothelial cell,Endothelial cell
443	EFNB1,EPHA4	consensus	3m_with_18m	Endothelial cell,Endothelial cell
444	LPL,GPIHBP1	consensus	18m_with_21m	Endothelial cell,Endothelial cell
445	GNAI2,S1PR1	consensus	18m_with_21m	Endothelial cell,Endothelial cell
446	CCN1,CAV1	consensus	18m_with_21m	Endothelial cell,Endothelial cell
447	CALM1,FAS	consensus	18m_with_21m	Endothelial cell,Endothelial cell
448	CD38,PECAM1	consensus	18m_with_21m	Endothelial cell,Endothelial cell
449	GNAI2,F2R	consensus	18m_with_21m	Endothelial cell,Endothelial cell
450	HSPG2,ITGB1	consensus	18m_with_21m	Endothelial cell,Endothelial cell
451	PDGFB,S1PR1	consensus	18m_with_21m	Endothelial cell,Endothelial cell
452	COL4A1,CD47	consensus	18m_with_21m	Endothelial cell,Endothelial cell
453	CALM3,AQP1	consensus	18m_with_21m	Endothelial cell,Endothelial cell
454	TGFB1,ITGB1	consensus	18m_with_21m	Endothelial cell,Endothelial cell
455	VWF,ITGB1	consensus	18m_with_21m	Endothelial cell,Endothelial cell
456	CD59,STAB1	consensus	18m_with_21m	Endothelial cell,Endothelial cell
457	EFNB2,EPHB4	consensus	18m_with_21m	Endothelial cell,Endothelial cell
458	DLL4,NOTCH1	consensus	18m_with_21m	Endothelial cell,Endothelial cell
459	EFNB1,EPHA4	consensus	18m_with_21m	Endothelial cell,Endothelial cell
460	ADAM10,TSPAN15	consensus	18m_with_21m	Endothelial cell,Endothelial cell
461	SEMA6A,PLXNA2	consensus	18m_with_21m	Endothelial cell,Endothelial cell
462	LAMB2,ITGA6_ITGB1	consensus	18m_with_21m	Endothelial cell,Endothelial cell
463	LAMA4,ITGA6_ITGB1	consensus	18m_with_21m	Endothelial cell,Endothelial cell
464	EFNA1,EPHA4	consensus	18m_with_21m	Endothelial cell,Endothelial cell
465	APP,APLP2	consensus	21m_with_30m	Endothelial cell,Endothelial cell
466	TGFB1,ENG	consensus	21m_with_30m	Endothelial cell,Endothelial cell
467	LPL,GPIHBP1	consensus	21m_with_30m	Endothelial cell,Endothelial cell
468	GNAI2,S1PR1	consensus	21m_with_30m	Endothelial cell,Endothelial cell
469	CXCL12,ITGB1	consensus	21m_with_30m	Endothelial cell,Endothelial cell
470	HSPG2,ITGB1	consensus	21m_with_30m	Endothelial cell,Endothelial cell
471	CD38,PECAM1	consensus	21m_with_30m	Endothelial cell,Endothelial cell
472	EFNB2,PECAM1	consensus	21m_with_30m	Endothelial cell,Endothelial cell
473	TIMP3,KDR	consensus	21m_with_30m	Endothelial cell,Endothelial cell
474	TGM2,ITGB1	consensus	21m_with_30m	Endothelial cell,Endothelial cell
475	ADAM15,ITGB1	consensus	21m_with_30m	Endothelial cell,Endothelial cell
476	MMRN2,CLEC14A	consensus	21m_with_30m	Endothelial cell,Endothelial cell
477	TGFB1,ITGB1	consensus	21m_with_30m	Endothelial cell,Endothelial cell
478	PDGFB,S1PR1	consensus	21m_with_30m	Endothelial cell,Endothelial cell
479	DLL4,NOTCH1	consensus	21m_with_30m	Endothelial cell,Endothelial cell
480	FAM3C,CLEC2D	consensus	21m_with_30m	Endothelial cell,Endothelial cell
481	LAMB2,ITGA6_ITGB1	consensus	21m_with_30m	Endothelial cell,Endothelial cell
482	VWF,ITGB1	gain	1m_with_3m	Endothelial cell,Endothelial cell
483	ICAM1,CAV1	gain	1m_with_3m	Endothelial cell,Endothelial cell
484	NPPA,NPR3	gain	1m_with_3m	Endothelial cell,Endothelial cell
485	GRN,TNFRSF1A	gain	1m_with_3m	Endothelial cell,Endothelial cell
486	CALR,SCARF1	gain	1m_with_3m	Endothelial cell,Endothelial cell
487	APP,NCSTN	gain	1m_with_3m	Endothelial cell,Endothelial cell
488	S100A8,CD36	lost	18m_with_21m	Endothelial cell,Endothelial cell
489	GRN,TNFRSF1A	lost	18m_with_21m	Endothelial cell,Endothelial cell
490	CALM1,MYLK	lost	18m_with_21m	Endothelial cell,Endothelial cell
491	APP,NCSTN	lost	18m_with_21m	Endothelial cell,Endothelial cell
492	CALM2,MYLK	lost	18m_with_21m	Endothelial cell,Endothelial cell
493	ADAM17,ITGB1	lost	18m_with_21m	Endothelial cell,Endothelial cell
494	AGRN,ITGB1	lost	18m_with_21m	Endothelial cell,Endothelial cell
495	APP,RPSA	lost	21m_with_30m	Endothelial cell,Endothelial cell
496	VWF,ITGB1	lost	21m_with_30m	Endothelial cell,Endothelial cell
497	NID1,ITGB1	lost	21m_with_30m	Endothelial cell,Endothelial cell
498	GNAI2,IGF1R	lost	21m_with_30m	Endothelial cell,Endothelial cell
499	CALR,SCARF1	lost	21m_with_30m	Endothelial cell,Endothelial cell
500	CXCL12,ITGA5	lost	21m_with_30m	Endothelial cell,Endothelial cell
501	COL4A2,ITGB5	consensus	18m_with_21m	Mural cell,Fibroblast
502	FN1,SDC2	consensus	18m_with_21m	Mural cell,Fibroblast
503	LTBP1,ITGB5	consensus	18m_with_21m	Mural cell,Fibroblast
504	VTN,ITGAV_ITGB5	consensus	18m_with_21m	Mural cell,Fibroblast
505	VTN,ITGAV_ITGB1	consensus	18m_with_21m	Mural cell,Fibroblast
506	CCN1,ITGB5	consensus	18m_with_21m	Mural cell,Fibroblast
507	SORBS1,ITGB5	consensus	18m_with_21m	Mural cell,Fibroblast
508	NGF,MAGED1	consensus	18m_with_21m	Mural cell,Fibroblast
509	THBS1,CD47	consensus	18m_with_21m	Mural cell,Fibroblast
510	THBS1,SDC4	consensus	18m_with_21m	Mural cell,Fibroblast
511	SERPINE2,LRP1	consensus	21m_with_30m	Mural cell,Fibroblast
512	APP,LRP1	consensus	21m_with_30m	Mural cell,Fibroblast
513	SORBS1,ITGB5	consensus	21m_with_30m	Mural cell,Fibroblast
514	CALM3,PDE1A	consensus	21m_with_30m	Mural cell,Fibroblast
515	CCN1,SDC4	consensus	21m_with_30m	Mural cell,Fibroblast
516	VTN,CD47	consensus	21m_with_30m	Mural cell,Fibroblast
517	COL4A2,ITGB5	consensus	21m_with_30m	Mural cell,Fibroblast
518	TGM2,SDC4	consensus	21m_with_30m	Mural cell,Fibroblast
519	TGFB3,TGFBR1_TGFBR2	consensus	21m_with_30m	Mural cell,Fibroblast
520	VTN,ITGAV_ITGB1	consensus	21m_with_30m	Mural cell,Fibroblast
521	VTN,ITGAV_ITGB5	consensus	21m_with_30m	Mural cell,Fibroblast
522	CALM2,EGFR	gain	1m_with_3m	Mural cell,Fibroblast
523	GPC3,CD81	gain	1m_with_3m	Mural cell,Fibroblast
524	PGF,NRP1	gain	1m_with_3m	Mural cell,Fibroblast
525	GPC3,LRP1	gain	1m_with_3m	Mural cell,Fibroblast
526	GSTP1,EGFR	gain	1m_with_3m	Mural cell,Fibroblast
527	HSP90AA1,EGFR	gain	1m_with_3m	Mural cell,Fibroblast
528	CALM3,EGFR	gain	1m_with_3m	Mural cell,Fibroblast
529	CALM3,AR	gain	1m_with_3m	Mural cell,Fibroblast
530	HSPG2,LRP1	gain	3m_with_18m	Mural cell,Fibroblast
531	LRPAP1,LRP1	gain	3m_with_18m	Mural cell,Fibroblast
532	COL4A1,CD47	gain	3m_with_18m	Mural cell,Fibroblast
533	PROS1,AXL	gain	3m_with_18m	Mural cell,Fibroblast
534	FN1,SDC2	gain	3m_with_18m	Mural cell,Fibroblast
535	COL3A1,DDR2	gain	3m_with_18m	Mural cell,Fibroblast
536	THBS1,LRP1	gain	3m_with_18m	Mural cell,Fibroblast
537	ADAM10,AXL	gain	3m_with_18m	Mural cell,Fibroblast
538	LGALS1,ITGB1	gain	21m_with_30m	Mural cell,Fibroblast
539	APOE,LRP1	gain	21m_with_30m	Mural cell,Fibroblast
540	PLAT,LRP1	gain	21m_with_30m	Mural cell,Fibroblast
541	HSPG2,LRP1	gain	21m_with_30m	Mural cell,Fibroblast
542	LRPAP1,LRP1	gain	21m_with_30m	Mural cell,Fibroblast
543	GAS6,AXL	gain	21m_with_30m	Mural cell,Fibroblast
544	PROS1,AXL	gain	21m_with_30m	Mural cell,Fibroblast
545	GNAS,ADCY7	gain	21m_with_30m	Mural cell,Fibroblast
546	PDGFB,LRP1	gain	21m_with_30m	Mural cell,Fibroblast
547	AGRN,LRP1	gain	21m_with_30m	Mural cell,Fibroblast
548	ADAM10,AXL	gain	21m_with_30m	Mural cell,Fibroblast
549	TFPI,LRP1	gain	21m_with_30m	Mural cell,Fibroblast
550	LGALS1,ITGB1	lost	1m_with_3m	Mural cell,Fibroblast
551	LPL,LRP1	lost	1m_with_3m	Mural cell,Fibroblast
552	GNAI2,F2R	lost	1m_with_3m	Mural cell,Fibroblast
553	HSPG2,LRP1	lost	1m_with_3m	Mural cell,Fibroblast
554	CXCL12,SDC4	lost	1m_with_3m	Mural cell,Fibroblast
555	GAS6,AXL	lost	1m_with_3m	Mural cell,Fibroblast
556	FN1,SDC2	lost	1m_with_3m	Mural cell,Fibroblast
557	HSPG2,FGFR1	lost	1m_with_3m	Mural cell,Fibroblast
558	LRPAP1,LRP1	lost	1m_with_3m	Mural cell,Fibroblast
559	PDGFB,LRP1	lost	1m_with_3m	Mural cell,Fibroblast
560	AGRN,LRP1	lost	1m_with_3m	Mural cell,Fibroblast
561	GNAI2,ADCY7	lost	1m_with_3m	Mural cell,Fibroblast
562	TGFB1,SDC2	lost	1m_with_3m	Mural cell,Fibroblast
563	CXCL12,ITGAV	lost	1m_with_3m	Mural cell,Fibroblast
564	COL4A1,SDC1	lost	1m_with_3m	Mural cell,Fibroblast
565	TGFB1,ITGB5	lost	1m_with_3m	Mural cell,Fibroblast
566	CXCL12,ITGA5	lost	1m_with_3m	Mural cell,Fibroblast
567	ADAM10,AXL	lost	1m_with_3m	Mural cell,Fibroblast
568	PROS1,AXL	lost	1m_with_3m	Mural cell,Fibroblast
569	COL18A1,ITGB5	lost	1m_with_3m	Mural cell,Fibroblast
570	COL4A2,SDC1	lost	1m_with_3m	Mural cell,Fibroblast
571	HBEGF,CD9	lost	3m_with_18m	Mural cell,Fibroblast
572	CALM2,EGFR	lost	3m_with_18m	Mural cell,Fibroblast
573	GPC3,CD81	lost	3m_with_18m	Mural cell,Fibroblast
574	PGF,NRP1	lost	3m_with_18m	Mural cell,Fibroblast
575	CCN1,SDC4	lost	3m_with_18m	Mural cell,Fibroblast
576	GSTP1,EGFR	lost	3m_with_18m	Mural cell,Fibroblast
577	HSP90AA1,EGFR	lost	3m_with_18m	Mural cell,Fibroblast
578	CALM3,EGFR	lost	3m_with_18m	Mural cell,Fibroblast
579	CALM3,AR	lost	3m_with_18m	Mural cell,Fibroblast
580	CCN1,ITGAV	lost	3m_with_18m	Mural cell,Fibroblast
581	MIF,EGFR	lost	3m_with_18m	Mural cell,Fibroblast
582	FGF1,FGFR1	lost	3m_with_18m	Mural cell,Fibroblast
583	HSPG2,LRP1	lost	18m_with_21m	Mural cell,Fibroblast
584	PLAT,LRP1	lost	18m_with_21m	Mural cell,Fibroblast
585	LRPAP1,LRP1	lost	18m_with_21m	Mural cell,Fibroblast
586	PROS1,AXL	lost	18m_with_21m	Mural cell,Fibroblast
587	COL3A1,DDR2	lost	18m_with_21m	Mural cell,Fibroblast
588	GNAS,ADCY7	lost	18m_with_21m	Mural cell,Fibroblast
589	ADAM10,AXL	lost	18m_with_21m	Mural cell,Fibroblast
590	APP,GPC1	consensus	1m_with_3m	Fibroblast,Cardiomyocyte
591	FBLN1,ITGB1	consensus	1m_with_3m	Fibroblast,Cardiomyocyte
592	PSAP,SORT1	consensus	1m_with_3m	Fibroblast,Cardiomyocyte
593	CALM2,CACNA1C	consensus	1m_with_3m	Fibroblast,Cardiomyocyte
594	IGF1,INSR	consensus	1m_with_3m	Fibroblast,Cardiomyocyte
595	APP,VLDLR	consensus	1m_with_3m	Fibroblast,Cardiomyocyte
596	LRPAP1,VLDLR	consensus	1m_with_3m	Fibroblast,Cardiomyocyte
597	TF,TFRC	consensus	1m_with_3m	Fibroblast,Cardiomyocyte
598	LAMB2,ITGA7_ITGB1	consensus	1m_with_3m	Fibroblast,Cardiomyocyte
599	TFPI,VLDLR	consensus	1m_with_3m	Fibroblast,Cardiomyocyte
600	NGF,SORT1	consensus	1m_with_3m	Fibroblast,Cardiomyocyte
601	NTN1,NEO1	consensus	1m_with_3m	Fibroblast,Cardiomyocyte
602	COL1A1,CD36	consensus	3m_with_18m	Fibroblast,Cardiomyocyte
603	LPL,VLDLR	consensus	3m_with_18m	Fibroblast,Cardiomyocyte
604	IGF1,INSR	consensus	3m_with_18m	Fibroblast,Cardiomyocyte
605	APP,GPC1	consensus	3m_with_18m	Fibroblast,Cardiomyocyte
606	CALM2,KCNQ1	consensus	3m_with_18m	Fibroblast,Cardiomyocyte
607	NGF,MAGED1	consensus	3m_with_18m	Fibroblast,Cardiomyocyte
608	LAMB1,ITGA7_ITGB1	consensus	3m_with_18m	Fibroblast,Cardiomyocyte
609	NTN1,NEO1	consensus	3m_with_18m	Fibroblast,Cardiomyocyte
610	TGFB3,TGFBR3	consensus	3m_with_18m	Fibroblast,Cardiomyocyte
611	LGALS1,ITGB1	gain	1m_with_3m	Fibroblast,Cardiomyocyte
612	TIMP2,ITGB1	gain	1m_with_3m	Fibroblast,Cardiomyocyte
613	CALM1,INSR	gain	1m_with_3m	Fibroblast,Cardiomyocyte
614	APOE,LRP6	gain	1m_with_3m	Fibroblast,Cardiomyocyte
615	IGF1,IGF2R	gain	1m_with_3m	Fibroblast,Cardiomyocyte
616	IGFBP4,LRP6	gain	1m_with_3m	Fibroblast,Cardiomyocyte
617	IGF1,IGF1R	gain	1m_with_3m	Fibroblast,Cardiomyocyte
618	CALM2,PDE1C	gain	1m_with_3m	Fibroblast,Cardiomyocyte
619	COL1A1,ITGA5	gain	1m_with_3m	Fibroblast,Cardiomyocyte
620	HSP90B1,ERBB2	gain	1m_with_3m	Fibroblast,Cardiomyocyte
621	LGALS1,ITGB1	gain	18m_with_21m	Fibroblast,Cardiomyocyte
622	TIMP2,ITGB1	gain	18m_with_21m	Fibroblast,Cardiomyocyte
623	PSAP,SORT1	gain	18m_with_21m	Fibroblast,Cardiomyocyte
624	COL3A1,DDR1	gain	18m_with_21m	Fibroblast,Cardiomyocyte
625	TIMP3,DDR1	gain	18m_with_21m	Fibroblast,Cardiomyocyte
626	THBS2,CD36	gain	18m_with_21m	Fibroblast,Cardiomyocyte
627	COL1A1,DDR1	gain	18m_with_21m	Fibroblast,Cardiomyocyte
628	IGFBP4,LRP6	gain	18m_with_21m	Fibroblast,Cardiomyocyte
629	CALM2,CACNA1C	gain	18m_with_21m	Fibroblast,Cardiomyocyte
630	COL1A1,ITGA5	gain	18m_with_21m	Fibroblast,Cardiomyocyte
631	EFNA5,EPHA4	gain	18m_with_21m	Fibroblast,Cardiomyocyte
632	VIM,CD44	gain	21m_with_30m	Fibroblast,Cardiomyocyte
633	C3,CD81	gain	21m_with_30m	Fibroblast,Cardiomyocyte
634	TIMP2,CD44	gain	21m_with_30m	Fibroblast,Cardiomyocyte
635	COL1A2,CD44	gain	21m_with_30m	Fibroblast,Cardiomyocyte
636	COL1A1,CD44	gain	21m_with_30m	Fibroblast,Cardiomyocyte
637	TIMP3,CD44	gain	21m_with_30m	Fibroblast,Cardiomyocyte
638	LAMC1,CD44	gain	21m_with_30m	Fibroblast,Cardiomyocyte
639	COL6A1,CD44	gain	21m_with_30m	Fibroblast,Cardiomyocyte
640	COL4A1,CD44	gain	21m_with_30m	Fibroblast,Cardiomyocyte
641	COL6A2,CD44	gain	21m_with_30m	Fibroblast,Cardiomyocyte
642	RARRES2,CCRL2	gain	21m_with_30m	Fibroblast,Cardiomyocyte
643	LGALS1,ITGB1	lost	3m_with_18m	Fibroblast,Cardiomyocyte
644	TIMP2,ITGB1	lost	3m_with_18m	Fibroblast,Cardiomyocyte
645	CALM1,INSR	lost	3m_with_18m	Fibroblast,Cardiomyocyte
646	APOE,LRP6	lost	3m_with_18m	Fibroblast,Cardiomyocyte
647	PSAP,SORT1	lost	3m_with_18m	Fibroblast,Cardiomyocyte
648	IGFBP4,LRP6	lost	3m_with_18m	Fibroblast,Cardiomyocyte
649	IGF1,IGF1R	lost	3m_with_18m	Fibroblast,Cardiomyocyte
650	THBS2,CD36	lost	3m_with_18m	Fibroblast,Cardiomyocyte
651	CALM2,CACNA1C	lost	3m_with_18m	Fibroblast,Cardiomyocyte
652	COL1A1,ITGA5	lost	3m_with_18m	Fibroblast,Cardiomyocyte
653	HSP90B1,ERBB2	lost	3m_with_18m	Fibroblast,Cardiomyocyte
654	COL1A1,CD36	lost	21m_with_30m	Fibroblast,Cardiomyocyte
655	LGALS1,ITGB1	lost	21m_with_30m	Fibroblast,Cardiomyocyte
656	LPL,VLDLR	lost	21m_with_30m	Fibroblast,Cardiomyocyte
657	CALM2,INSR	lost	21m_with_30m	Fibroblast,Cardiomyocyte
658	ARF1,INSR	lost	21m_with_30m	Fibroblast,Cardiomyocyte
659	TIMP3,DDR1	lost	21m_with_30m	Fibroblast,Cardiomyocyte
660	THBS2,CD36	lost	21m_with_30m	Fibroblast,Cardiomyocyte
661	CALM2,PDE1C	lost	21m_with_30m	Fibroblast,Cardiomyocyte
662	CALM2,KCNQ1	lost	21m_with_30m	Fibroblast,Cardiomyocyte
663	CALM2,CACNA1C	lost	21m_with_30m	Fibroblast,Cardiomyocyte
664	CALM1,CACNA1C	consensus	1m_with_3m	Mural cell,Cardiomyocyte
665	APP,GPC1	consensus	1m_with_3m	Mural cell,Cardiomyocyte
666	APP,VLDLR	consensus	1m_with_3m	Mural cell,Cardiomyocyte
667	ARF1,INSR	consensus	1m_with_3m	Mural cell,Cardiomyocyte
668	LAMB2,ITGA7_ITGB1	consensus	1m_with_3m	Mural cell,Cardiomyocyte
669	SORBS1,INSR	consensus	1m_with_3m	Mural cell,Cardiomyocyte
670	GRN,SORT1	consensus	1m_with_3m	Mural cell,Cardiomyocyte
671	LRPAP1,VLDLR	consensus	1m_with_3m	Mural cell,Cardiomyocyte
672	IGF2,INSR	consensus	1m_with_3m	Mural cell,Cardiomyocyte
673	APP,GPC1	consensus	3m_with_18m	Mural cell,Cardiomyocyte
674	SORBS1,INSR	consensus	3m_with_18m	Mural cell,Cardiomyocyte
675	LPL,VLDLR	gain	1m_with_3m	Mural cell,Cardiomyocyte
676	CALM2,PDE1C	gain	1m_with_3m	Mural cell,Cardiomyocyte
677	CALM1,PDE1C	gain	1m_with_3m	Mural cell,Cardiomyocyte
678	COL18A1,GPC1	gain	3m_with_18m	Mural cell,Cardiomyocyte
679	GNAI2,ADCY1	gain	3m_with_18m	Mural cell,Cardiomyocyte
680	MFGE8,ITGAV	gain	3m_with_18m	Mural cell,Cardiomyocyte
681	CCN2,IGF2R	gain	3m_with_18m	Mural cell,Cardiomyocyte
682	VCL,ITGB5	gain	3m_with_18m	Mural cell,Cardiomyocyte
683	EFNB1,EPHA4	gain	3m_with_18m	Mural cell,Cardiomyocyte
684	POSTN,ITGAV_ITGB5	gain	3m_with_18m	Mural cell,Cardiomyocyte
685	VTN,ITGAV_ITGB1	gain	3m_with_18m	Mural cell,Cardiomyocyte
686	VTN,ITGAV_ITGB5	gain	3m_with_18m	Mural cell,Cardiomyocyte
687	LPL,VLDLR	gain	18m_with_21m	Mural cell,Cardiomyocyte
688	THBS1,CD36	gain	18m_with_21m	Mural cell,Cardiomyocyte
689	CALM2,CACNA1C	gain	18m_with_21m	Mural cell,Cardiomyocyte
690	MFGE8,ITGB5	gain	18m_with_21m	Mural cell,Cardiomyocyte
691	JAM3,ITGB1	gain	18m_with_21m	Mural cell,Cardiomyocyte
692	TIMP3,DDR1	gain	18m_with_21m	Mural cell,Cardiomyocyte
693	CALM1,CACNA1C	gain	18m_with_21m	Mural cell,Cardiomyocyte
694	CALM3,CACNA1C	gain	18m_with_21m	Mural cell,Cardiomyocyte
695	SORBS1,ITGB5	gain	18m_with_21m	Mural cell,Cardiomyocyte
696	VIM,CD44	gain	21m_with_30m	Mural cell,Cardiomyocyte
697	TIMP3,CD44	gain	21m_with_30m	Mural cell,Cardiomyocyte
698	PSAP,SORT1	gain	21m_with_30m	Mural cell,Cardiomyocyte
699	COL4A1,CD44	gain	21m_with_30m	Mural cell,Cardiomyocyte
700	COL4A2,CD44	gain	21m_with_30m	Mural cell,Cardiomyocyte
701	LAMB2,CD44	gain	21m_with_30m	Mural cell,Cardiomyocyte
702	RARRES2,CCRL2	gain	21m_with_30m	Mural cell,Cardiomyocyte
703	LAMB2,RPSA	lost	1m_with_3m	Mural cell,Cardiomyocyte
704	TIMP3,DDR1	lost	1m_with_3m	Mural cell,Cardiomyocyte
705	GNAI2,ADCY1	lost	1m_with_3m	Mural cell,Cardiomyocyte
706	MFGE8,ITGAV	lost	1m_with_3m	Mural cell,Cardiomyocyte
707	EFNB2,EPHA4	lost	1m_with_3m	Mural cell,Cardiomyocyte
708	CXCL12,ITGAV	lost	1m_with_3m	Mural cell,Cardiomyocyte
709	COL18A1,GPC1	lost	1m_with_3m	Mural cell,Cardiomyocyte
710	LPL,VLDLR	lost	3m_with_18m	Mural cell,Cardiomyocyte
711	CALM2,CACNA1C	lost	3m_with_18m	Mural cell,Cardiomyocyte
712	CALM1,CACNA1C	lost	3m_with_18m	Mural cell,Cardiomyocyte
713	CALM1,INSR	lost	21m_with_30m	Mural cell,Cardiomyocyte
714	APP,VLDLR	lost	21m_with_30m	Mural cell,Cardiomyocyte
715	LPL,VLDLR	lost	21m_with_30m	Mural cell,Cardiomyocyte
716	ARF1,INSR	lost	21m_with_30m	Mural cell,Cardiomyocyte
717	THBS1,CD36	lost	21m_with_30m	Mural cell,Cardiomyocyte
718	COL18A1,GPC1	lost	21m_with_30m	Mural cell,Cardiomyocyte
719	CALM2,PDE1C	lost	21m_with_30m	Mural cell,Cardiomyocyte
720	CALM2,KCNQ1	lost	21m_with_30m	Mural cell,Cardiomyocyte
721	CALM2,CACNA1C	lost	21m_with_30m	Mural cell,Cardiomyocyte
722	MFGE8,ITGB5	lost	21m_with_30m	Mural cell,Cardiomyocyte
723	JAM3,ITGB1	lost	21m_with_30m	Mural cell,Cardiomyocyte
724	MFGE8,ITGAV	lost	21m_with_30m	Mural cell,Cardiomyocyte
725	CALM1,PDE1C	lost	21m_with_30m	Mural cell,Cardiomyocyte
726	CALM1,KCNQ1	lost	21m_with_30m	Mural cell,Cardiomyocyte
727	GNAI2,ADCY1	lost	21m_with_30m	Mural cell,Cardiomyocyte
728	CALM1,CACNA1C	lost	21m_with_30m	Mural cell,Cardiomyocyte
729	CALM3,PDE1C	lost	21m_with_30m	Mural cell,Cardiomyocyte
730	CALM3,KCNQ1	lost	21m_with_30m	Mural cell,Cardiomyocyte
731	CALM3,CACNA1C	lost	21m_with_30m	Mural cell,Cardiomyocyte
732	GNAI2,S1PR3	consensus	1m_with_3m	Mural cell,Mural cell
733	COL4A1,SDC1	consensus	1m_with_3m	Mural cell,Mural cell
734	SORBS1,ITGA1	consensus	1m_with_3m	Mural cell,Mural cell
735	LAMA5,ITGA7_ITGB1	consensus	1m_with_3m	Mural cell,Mural cell
736	MAML2,NOTCH1	consensus	1m_with_3m	Mural cell,Mural cell
737	IGF2,IGF1R	consensus	1m_with_3m	Mural cell,Mural cell
738	GPC3,CD81	gain	1m_with_3m	Mural cell,Mural cell
739	MFGE8,ITGAV	gain	1m_with_3m	Mural cell,Mural cell
740	RARRES2,CCRL2	gain	1m_with_3m	Mural cell,Mural cell
741	MFGE8,ITGB5	gain	3m_with_18m	Mural cell,Mural cell
742	FBN1,ITGB1	gain	3m_with_18m	Mural cell,Mural cell
743	COL4A2,ITGB5	gain	3m_with_18m	Mural cell,Mural cell
744	TGFB3,ITGB1	gain	3m_with_18m	Mural cell,Mural cell
745	SERPINE2,LRP1	gain	3m_with_18m	Mural cell,Mural cell
746	TLN1,ITGB5	gain	3m_with_18m	Mural cell,Mural cell
747	CCN2,LRP1	gain	3m_with_18m	Mural cell,Mural cell
748	ADAM9,ITGB1	gain	3m_with_18m	Mural cell,Mural cell
749	COL4A1,ITGA9_ITGB1	gain	3m_with_18m	Mural cell,Mural cell
750	COL4A1,ITGA1_ITGB1	gain	3m_with_18m	Mural cell,Mural cell
751	COL4A2,ITGA9_ITGB1	gain	3m_with_18m	Mural cell,Mural cell
752	CALM2,INSR	gain	3m_with_18m	Mural cell,Mural cell
753	FN1,SDC2	gain	3m_with_18m	Mural cell,Mural cell
754	LTBP1,ITGB5	gain	3m_with_18m	Mural cell,Mural cell
755	TGFB3,ITGB5	gain	3m_with_18m	Mural cell,Mural cell
756	PLAT,LRP1	gain	3m_with_18m	Mural cell,Mural cell
757	COL4A2,ITGA1_ITGB1	gain	3m_with_18m	Mural cell,Mural cell
758	COL1A2,ITGA9_ITGB1	gain	3m_with_18m	Mural cell,Mural cell
759	COL18A1,ITGB5	gain	3m_with_18m	Mural cell,Mural cell
760	COL1A2,ITGA1_ITGB1	gain	3m_with_18m	Mural cell,Mural cell
761	PROS1,AXL	gain	3m_with_18m	Mural cell,Mural cell
762	TGM2,SDC4	gain	3m_with_18m	Mural cell,Mural cell
763	COL3A1,ITGA1_ITGB1	gain	3m_with_18m	Mural cell,Mural cell
764	RTN4,RTN4RL1	gain	3m_with_18m	Mural cell,Mural cell
765	COL1A2,SDC1	gain	3m_with_18m	Mural cell,Mural cell
766	COL6A2,ITGA9_ITGB1	gain	3m_with_18m	Mural cell,Mural cell
767	FN1,ITGA8_ITGB1	gain	3m_with_18m	Mural cell,Mural cell
768	COL6A2,ITGA1_ITGB1	gain	3m_with_18m	Mural cell,Mural cell
769	ADAM9,ITGB5	gain	3m_with_18m	Mural cell,Mural cell
770	COL6A2,SDC1	gain	3m_with_18m	Mural cell,Mural cell
771	THBS2,NOTCH3	gain	3m_with_18m	Mural cell,Mural cell
772	CCN2,IGF2R	gain	3m_with_18m	Mural cell,Mural cell
773	LAMB2,RPSA	gain	18m_with_21m	Mural cell,Mural cell
774	CALM2,PDE1A	gain	18m_with_21m	Mural cell,Mural cell
775	CALM1,PDE1A	gain	18m_with_21m	Mural cell,Mural cell
776	CALM3,PDE1A	gain	18m_with_21m	Mural cell,Mural cell
777	LAMA5,BCAM	gain	18m_with_21m	Mural cell,Mural cell
778	MFGE8,ITGB5	gain	21m_with_30m	Mural cell,Mural cell
779	SERPING1,LRP1	gain	21m_with_30m	Mural cell,Mural cell
780	CCN1,ITGB5	gain	21m_with_30m	Mural cell,Mural cell
781	FBN1,ITGB1	gain	21m_with_30m	Mural cell,Mural cell
782	TLN1,ITGB5	gain	21m_with_30m	Mural cell,Mural cell
783	COL4A2,ITGB5	gain	21m_with_30m	Mural cell,Mural cell
784	MFGE8,ITGAV	gain	21m_with_30m	Mural cell,Mural cell
785	GPI,AMFR	gain	21m_with_30m	Mural cell,Mural cell
786	CCN1,SDC4	gain	21m_with_30m	Mural cell,Mural cell
787	PROS1,AXL	gain	21m_with_30m	Mural cell,Mural cell
788	RARRES2,CCRL2	gain	21m_with_30m	Mural cell,Mural cell
789	AGRN,ITGB1	gain	21m_with_30m	Mural cell,Mural cell
790	CXCL12,ITGB1	lost	1m_with_3m	Mural cell,Mural cell
791	LAMB2,RPSA	lost	1m_with_3m	Mural cell,Mural cell
792	MFGE8,ITGB5	lost	1m_with_3m	Mural cell,Mural cell
793	FBN1,ITGB1	lost	1m_with_3m	Mural cell,Mural cell
794	COL4A2,ITGB5	lost	1m_with_3m	Mural cell,Mural cell
795	TGFB3,ITGB1	lost	1m_with_3m	Mural cell,Mural cell
796	COL4A1,ITGA1_ITGB1	lost	1m_with_3m	Mural cell,Mural cell
797	AGRN,ITGB1	lost	1m_with_3m	Mural cell,Mural cell
798	ADAM9,ITGB1	lost	1m_with_3m	Mural cell,Mural cell
799	COL4A2,ITGA1_ITGB1	lost	1m_with_3m	Mural cell,Mural cell
800	TLN1,ITGB5	lost	1m_with_3m	Mural cell,Mural cell
801	TGFB1,LPP	lost	1m_with_3m	Mural cell,Mural cell
802	CCN1,CAV1	lost	3m_with_18m	Mural cell,Mural cell
803	CALM2,PDE1A	lost	3m_with_18m	Mural cell,Mural cell
804	CALM1,PDE1A	lost	3m_with_18m	Mural cell,Mural cell
805	GNAS,ADCY9	lost	3m_with_18m	Mural cell,Mural cell
806	LAMA5,BCAM	lost	3m_with_18m	Mural cell,Mural cell
807	CALM3,PDE1A	lost	3m_with_18m	Mural cell,Mural cell
808	MAML2,NOTCH3	lost	3m_with_18m	Mural cell,Mural cell
809	RARRES2,CCRL2	lost	3m_with_18m	Mural cell,Mural cell
810	MFGE8,ITGB5	lost	18m_with_21m	Mural cell,Mural cell
811	FBN1,ITGB1	lost	18m_with_21m	Mural cell,Mural cell
812	COL4A2,ITGB5	lost	18m_with_21m	Mural cell,Mural cell
813	TLN1,ITGB5	lost	18m_with_21m	Mural cell,Mural cell
814	CCN2,LRP1	lost	18m_with_21m	Mural cell,Mural cell
815	GPC3,CD81	lost	18m_with_21m	Mural cell,Mural cell
816	MFGE8,ITGAV	lost	18m_with_21m	Mural cell,Mural cell
817	COL4A1,ITGA9_ITGB1	lost	18m_with_21m	Mural cell,Mural cell
818	COL4A2,ITGA9_ITGB1	lost	18m_with_21m	Mural cell,Mural cell
819	LTBP1,ITGB5	lost	18m_with_21m	Mural cell,Mural cell
820	TGFB3,ITGB5	lost	18m_with_21m	Mural cell,Mural cell
821	PLAT,LRP1	lost	18m_with_21m	Mural cell,Mural cell
822	COL1A2,ITGA9_ITGB1	lost	18m_with_21m	Mural cell,Mural cell
823	COL1A2,ITGA1_ITGB1	lost	18m_with_21m	Mural cell,Mural cell
824	PROS1,AXL	lost	18m_with_21m	Mural cell,Mural cell
825	TGM2,SDC4	lost	18m_with_21m	Mural cell,Mural cell
826	COL3A1,ITGA1_ITGB1	lost	18m_with_21m	Mural cell,Mural cell
827	COL1A2,SDC1	lost	18m_with_21m	Mural cell,Mural cell
828	POSTN,ITGAV_ITGB5	lost	18m_with_21m	Mural cell,Mural cell
829	COL6A2,ITGA9_ITGB1	lost	18m_with_21m	Mural cell,Mural cell
830	COL6A2,ITGA1_ITGB1	lost	18m_with_21m	Mural cell,Mural cell
831	ADAM9,ITGB5	lost	18m_with_21m	Mural cell,Mural cell
832	COL6A2,SDC1	lost	18m_with_21m	Mural cell,Mural cell
833	THBS2,NOTCH3	lost	18m_with_21m	Mural cell,Mural cell
834	CCN2,IGF2R	lost	18m_with_21m	Mural cell,Mural cell
835	VTN,ITGAV_ITGB1	lost	18m_with_21m	Mural cell,Mural cell
836	VTN,ITGAV_ITGB5	lost	18m_with_21m	Mural cell,Mural cell
837	CALM1,PDE1A	lost	21m_with_30m	Mural cell,Mural cell
838	TGM2,ITGB1	lost	21m_with_30m	Mural cell,Mural cell
839	LAMA5,BCAM	lost	21m_with_30m	Mural cell,Mural cell
840	CALM2,INSR	lost	21m_with_30m	Mural cell,Mural cell
841	LPL,LRP1	consensus	18m_with_21m	Endothelial cell,Fibroblast
842	CALM1,PDE1A	consensus	18m_with_21m	Endothelial cell,Fibroblast
843	PDGFB,LRP1	consensus	18m_with_21m	Endothelial cell,Fibroblast
844	HSPG2,FGFR1	consensus	18m_with_21m	Endothelial cell,Fibroblast
845	COL4A1,CD47	consensus	18m_with_21m	Endothelial cell,Fibroblast
846	TFPI,LRP1	consensus	18m_with_21m	Endothelial cell,Fibroblast
847	PLAT,LRP1	consensus	18m_with_21m	Endothelial cell,Fibroblast
848	COL4A2,ITGB5	consensus	18m_with_21m	Endothelial cell,Fibroblast
849	CALM2,PDE1A	consensus	18m_with_21m	Endothelial cell,Fibroblast
850	MFGE8,ITGB5	consensus	18m_with_21m	Endothelial cell,Fibroblast
851	TGFB1,SDC2	consensus	18m_with_21m	Endothelial cell,Fibroblast
852	PROS1,AXL	consensus	18m_with_21m	Endothelial cell,Fibroblast
853	APP,NCSTN	consensus	18m_with_21m	Endothelial cell,Fibroblast
854	TGM2,SDC4	consensus	18m_with_21m	Endothelial cell,Fibroblast
855	TGFB1,ITGB5	consensus	18m_with_21m	Endothelial cell,Fibroblast
856	CCN1,ITGB5	consensus	18m_with_21m	Endothelial cell,Fibroblast
857	JAM2,ITGAV_ITGB1	consensus	18m_with_21m	Endothelial cell,Fibroblast
858	MFGE8,ITGAV	consensus	18m_with_21m	Endothelial cell,Fibroblast
859	CCN1,SDC4	consensus	18m_with_21m	Endothelial cell,Fibroblast
860	CALM3,PDE1A	consensus	18m_with_21m	Endothelial cell,Fibroblast
861	PDGFB,PDGFRA_PDGFRB	consensus	18m_with_21m	Endothelial cell,Fibroblast
862	TGFB1,LPP	consensus	18m_with_21m	Endothelial cell,Fibroblast
863	VCL,ITGB5	consensus	18m_with_21m	Endothelial cell,Fibroblast
864	TGFB1,TGFBR1_TGFBR2	consensus	18m_with_21m	Endothelial cell,Fibroblast
865	LMAN1,MCFD2	consensus	18m_with_21m	Endothelial cell,Fibroblast
866	PDGFB,ITGAV	consensus	18m_with_21m	Endothelial cell,Fibroblast
867	APOE,SDC2	consensus	21m_with_30m	Endothelial cell,Fibroblast
868	FAM3C,LAMP1	consensus	21m_with_30m	Endothelial cell,Fibroblast
869	CALM2,PDE1A	consensus	21m_with_30m	Endothelial cell,Fibroblast
870	CXCL12,SDC4	consensus	21m_with_30m	Endothelial cell,Fibroblast
871	PDGFB,LRP1	consensus	21m_with_30m	Endothelial cell,Fibroblast
872	TGFB1,SDC2	consensus	21m_with_30m	Endothelial cell,Fibroblast
873	CXCL12,ITGAV	consensus	21m_with_30m	Endothelial cell,Fibroblast
874	PROS1,AXL	consensus	21m_with_30m	Endothelial cell,Fibroblast
875	ADAM15,ITGAV	consensus	21m_with_30m	Endothelial cell,Fibroblast
876	PDGFB,PDGFRA_PDGFRB	consensus	21m_with_30m	Endothelial cell,Fibroblast
877	FAM3C,LAMP1	gain	1m_with_3m	Endothelial cell,Fibroblast
878	TGM2,ITGB1	gain	1m_with_3m	Endothelial cell,Fibroblast
879	VWF,LRP1	gain	1m_with_3m	Endothelial cell,Fibroblast
880	VWF,ITGB1	gain	1m_with_3m	Endothelial cell,Fibroblast
881	CALM1,FAS	gain	1m_with_3m	Endothelial cell,Fibroblast
882	TFPI,LRP1	gain	1m_with_3m	Endothelial cell,Fibroblast
883	FN1,SDC2	gain	1m_with_3m	Endothelial cell,Fibroblast
884	CALR,ITGAV	gain	1m_with_3m	Endothelial cell,Fibroblast
885	GNAI2,EGFR	gain	1m_with_3m	Endothelial cell,Fibroblast
886	CALM2,EGFR	gain	1m_with_3m	Endothelial cell,Fibroblast
887	PSAP,AR	gain	1m_with_3m	Endothelial cell,Fibroblast
888	CXCL12,ITGB1	gain	21m_with_30m	Endothelial cell,Fibroblast
889	TGM2,ITGB1	gain	21m_with_30m	Endothelial cell,Fibroblast
890	ADAM15,ITGB1	gain	21m_with_30m	Endothelial cell,Fibroblast
891	LAMB2,RPSA	gain	21m_with_30m	Endothelial cell,Fibroblast
892	CXCL12,ITGA5	gain	21m_with_30m	Endothelial cell,Fibroblast
893	GNAI2,IGF1R	gain	21m_with_30m	Endothelial cell,Fibroblast
894	GNAS,ADCY7	gain	21m_with_30m	Endothelial cell,Fibroblast
895	GNAI2,ADCY7	gain	21m_with_30m	Endothelial cell,Fibroblast
896	APP,LRP6	gain	21m_with_30m	Endothelial cell,Fibroblast
897	APOE,SDC2	lost	3m_with_18m	Endothelial cell,Fibroblast
898	CALM1,PTPRA	lost	3m_with_18m	Endothelial cell,Fibroblast
899	FAM3C,LAMP1	lost	3m_with_18m	Endothelial cell,Fibroblast
900	CALM1,FAS	lost	3m_with_18m	Endothelial cell,Fibroblast
901	FN1,SDC2	lost	3m_with_18m	Endothelial cell,Fibroblast
902	APP,LRP6	lost	3m_with_18m	Endothelial cell,Fibroblast
903	CALR,ITGAV	lost	3m_with_18m	Endothelial cell,Fibroblast
904	GNAI2,EGFR	lost	3m_with_18m	Endothelial cell,Fibroblast
905	CALM2,EGFR	lost	3m_with_18m	Endothelial cell,Fibroblast
906	PSAP,AR	lost	3m_with_18m	Endothelial cell,Fibroblast
907	CXCL12,ITGB1	lost	18m_with_21m	Endothelial cell,Fibroblast
908	HSPG2,ITGB1	lost	18m_with_21m	Endothelial cell,Fibroblast
909	TGM2,ITGB1	lost	18m_with_21m	Endothelial cell,Fibroblast
910	ADAM15,ITGB1	lost	18m_with_21m	Endothelial cell,Fibroblast
911	GNAS,ADCY7	lost	18m_with_21m	Endothelial cell,Fibroblast
912	GNAI2,ADCY7	lost	18m_with_21m	Endothelial cell,Fibroblast
913	GNAI2,IGF1R	lost	18m_with_21m	Endothelial cell,Fibroblast
914	AGRN,LRP1	lost	18m_with_21m	Endothelial cell,Fibroblast
915	CXCL12,ITGA5	lost	18m_with_21m	Endothelial cell,Fibroblast
916	CXCL12,ITGA4	consensus	1m_with_3m	Mural cell,Macrophage
917	COPA,P2RY6	consensus	1m_with_3m	Mural cell,Macrophage
918	CD47,SIRPG	consensus	1m_with_3m	Mural cell,Macrophage
919	CD47,SIRPA	consensus	1m_with_3m	Mural cell,Macrophage
920	ANGPTL2,LILRB3	consensus	1m_with_3m	Mural cell,Macrophage
921	ARPC5,ADRB2	consensus	1m_with_3m	Mural cell,Macrophage
922	TGM2,SDC4	consensus	1m_with_3m	Mural cell,Macrophage
923	TIMP2,CD44	consensus	1m_with_3m	Mural cell,Macrophage
924	CCN1,ITGAM	consensus	1m_with_3m	Mural cell,Macrophage
925	CCN1,ITGB2	consensus	1m_with_3m	Mural cell,Macrophage
926	SDC2,PTPRJ	consensus	1m_with_3m	Mural cell,Macrophage
927	HBEGF,CD44	consensus	1m_with_3m	Mural cell,Macrophage
928	PLAT,ITGAM	consensus	1m_with_3m	Mural cell,Macrophage
929	CCN2,ITGAM	consensus	1m_with_3m	Mural cell,Macrophage
930	COL4A2,CD44	consensus	18m_with_21m	Mural cell,Macrophage
931	COL1A2,CD44	consensus	18m_with_21m	Mural cell,Macrophage
932	COL4A2,ITGB5	consensus	18m_with_21m	Mural cell,Macrophage
933	ANGPTL2,LILRB3	consensus	18m_with_21m	Mural cell,Macrophage
934	GNAI2,CCR5	consensus	18m_with_21m	Mural cell,Macrophage
935	COL6A1,CD44	consensus	18m_with_21m	Mural cell,Macrophage
936	COL1A1,CD44	consensus	18m_with_21m	Mural cell,Macrophage
937	FN1,CD44	consensus	18m_with_21m	Mural cell,Macrophage
938	GRN,CLEC4M	consensus	18m_with_21m	Mural cell,Macrophage
939	CCN2,LRP6	consensus	18m_with_21m	Mural cell,Macrophage
940	PLAT,ITGAM	consensus	18m_with_21m	Mural cell,Macrophage
941	SORBS1,ITGB5	consensus	18m_with_21m	Mural cell,Macrophage
942	CCN1,ITGB2	consensus	18m_with_21m	Mural cell,Macrophage
943	CCN1,ITGAM	consensus	18m_with_21m	Mural cell,Macrophage
944	JAM3,ITGAM_ITGB2	consensus	18m_with_21m	Mural cell,Macrophage
945	CCN1,TLR2	consensus	18m_with_21m	Mural cell,Macrophage
946	SORBS1,ITGB5	consensus	21m_with_30m	Mural cell,Macrophage
947	GRN,CLEC4M	consensus	21m_with_30m	Mural cell,Macrophage
948	VTN,CD47	consensus	21m_with_30m	Mural cell,Macrophage
949	PLAT,ITGAM	consensus	21m_with_30m	Mural cell,Macrophage
950	GPC3,CD81	gain	1m_with_3m	Mural cell,Macrophage
951	RARRES2,CCRL2	gain	1m_with_3m	Mural cell,Macrophage
952	COL4A1,CD47	gain	3m_with_18m	Mural cell,Macrophage
953	FN1,C5AR1	gain	3m_with_18m	Mural cell,Macrophage
954	COL4A1,CD93	gain	3m_with_18m	Mural cell,Macrophage
955	COL4A2,ITGB5	gain	3m_with_18m	Mural cell,Macrophage
956	BGN,LY96	gain	3m_with_18m	Mural cell,Macrophage
957	BGN,TLR2	gain	3m_with_18m	Mural cell,Macrophage
958	CCN2,LRP1	gain	3m_with_18m	Mural cell,Macrophage
959	COL4A2,CD93	gain	3m_with_18m	Mural cell,Macrophage
960	COL6A1,CD44	gain	3m_with_18m	Mural cell,Macrophage
961	COL1A1,CD44	gain	3m_with_18m	Mural cell,Macrophage
962	FN1,CD44	gain	3m_with_18m	Mural cell,Macrophage
963	HSP90B1,TLR2	gain	3m_with_18m	Mural cell,Macrophage
964	HSP90B1,TLR7	gain	3m_with_18m	Mural cell,Macrophage
965	COL4A1,ITGA9_ITGB1	gain	3m_with_18m	Mural cell,Macrophage
966	COL4A2,ITGA9_ITGB1	gain	3m_with_18m	Mural cell,Macrophage
967	MFGE8,ITGAV	gain	3m_with_18m	Mural cell,Macrophage
968	CCN1,ITGB5	gain	18m_with_21m	Mural cell,Macrophage
969	GPI,AMFR	gain	18m_with_21m	Mural cell,Macrophage
970	JAM3,ITGB1	gain	18m_with_21m	Mural cell,Macrophage
971	CD200,CD200R1	gain	18m_with_21m	Mural cell,Macrophage
972	CD200,CD200R1L	gain	18m_with_21m	Mural cell,Macrophage
973	CALM2,MYLK	gain	18m_with_21m	Mural cell,Macrophage
974	CALM3,MYLK	gain	18m_with_21m	Mural cell,Macrophage
975	APOE,TREM2	gain	21m_with_30m	Mural cell,Macrophage
976	SERPING1,LRP1	gain	21m_with_30m	Mural cell,Macrophage
977	HSP90B1,LRP1	gain	21m_with_30m	Mural cell,Macrophage
978	CCN1,SDC4	gain	21m_with_30m	Mural cell,Macrophage
979	HSP90B1,TLR2	gain	21m_with_30m	Mural cell,Macrophage
980	PLAT,LRP1	gain	21m_with_30m	Mural cell,Macrophage
981	MIF,CD74_CXCR4	gain	21m_with_30m	Mural cell,Macrophage
982	TGM2,SDC4	gain	21m_with_30m	Mural cell,Macrophage
983	HSP90B1,TLR7	gain	21m_with_30m	Mural cell,Macrophage
984	ADAM10,TREM2	gain	21m_with_30m	Mural cell,Macrophage
985	FN1,C5AR1	lost	1m_with_3m	Mural cell,Macrophage
986	BGN,LY96	lost	1m_with_3m	Mural cell,Macrophage
987	COL4A2,ITGB5	lost	1m_with_3m	Mural cell,Macrophage
988	CXCL12,SDC4	lost	1m_with_3m	Mural cell,Macrophage
989	BST2,LILRA4	lost	1m_with_3m	Mural cell,Macrophage
990	BGN,TLR2	lost	1m_with_3m	Mural cell,Macrophage
991	CD59,STAB1	lost	1m_with_3m	Mural cell,Macrophage
992	GNAI2,P2RY12	lost	1m_with_3m	Mural cell,Macrophage
993	TIMP2,CD44	lost	3m_with_18m	Mural cell,Macrophage
994	CCN1,ITGB5	lost	3m_with_18m	Mural cell,Macrophage
995	CXCL12,ITGA4	lost	3m_with_18m	Mural cell,Macrophage
996	HBEGF,CD44	lost	3m_with_18m	Mural cell,Macrophage
997	CCN1,SDC4	lost	3m_with_18m	Mural cell,Macrophage
998	FGF1,CD44	lost	3m_with_18m	Mural cell,Macrophage
999	LAMA5,CD44	lost	3m_with_18m	Mural cell,Macrophage
1000	GPI,AMFR	lost	3m_with_18m	Mural cell,Macrophage
1001	CD200,CD200R1	lost	3m_with_18m	Mural cell,Macrophage
1002	CD200,CD200R1L	lost	3m_with_18m	Mural cell,Macrophage
1003	BMP2,ACTR2	lost	3m_with_18m	Mural cell,Macrophage
1004	COL4A1,CD47	lost	18m_with_21m	Mural cell,Macrophage
1005	COL4A1,CD93	lost	18m_with_21m	Mural cell,Macrophage
1006	COL6A2,CD44	lost	18m_with_21m	Mural cell,Macrophage
1007	COL4A2,CD93	lost	18m_with_21m	Mural cell,Macrophage
1008	HSP90B1,TLR2	lost	18m_with_21m	Mural cell,Macrophage
1009	HSP90B1,TLR7	lost	18m_with_21m	Mural cell,Macrophage
1010	COL4A1,ITGA9_ITGB1	lost	18m_with_21m	Mural cell,Macrophage
1011	COL4A2,ITGA9_ITGB1	lost	18m_with_21m	Mural cell,Macrophage
1012	COL1A2,ITGA9_ITGB1	lost	18m_with_21m	Mural cell,Macrophage
1013	MFGE8,ITGAV	lost	18m_with_21m	Mural cell,Macrophage
1014	GPC3,CD81	lost	21m_with_30m	Mural cell,Macrophage
1015	JAM3,ITGB1	lost	21m_with_30m	Mural cell,Macrophage
1016	CD200,CD200R1	lost	21m_with_30m	Mural cell,Macrophage
1017	CD200,CD200R1L	lost	21m_with_30m	Mural cell,Macrophage
1018	CALM2,MYLK	lost	21m_with_30m	Mural cell,Macrophage
1019	CALM3,MYLK	lost	21m_with_30m	Mural cell,Macrophage
1020	COPA,P2RY6	consensus	1m_with_3m	Cardiomyocyte,Macrophage
1021	CD59,STAB1	consensus	1m_with_3m	Cardiomyocyte,Macrophage
1022	SORBS1,ITGB5	consensus	1m_with_3m	Cardiomyocyte,Macrophage
1023	ANGPTL2,LILRB3	consensus	1m_with_3m	Cardiomyocyte,Macrophage
1024	VCL,ITGB5	consensus	1m_with_3m	Cardiomyocyte,Macrophage
1025	VEGFA,CD44	consensus	1m_with_3m	Cardiomyocyte,Macrophage
1026	CCN2,ITGAM	consensus	1m_with_3m	Cardiomyocyte,Macrophage
1027	LPL,LRP1	gain	1m_with_3m	Cardiomyocyte,Macrophage
1028	APP,CD74	gain	3m_with_18m	Cardiomyocyte,Macrophage
1029	LGALS1,PTPRC	gain	18m_with_21m	Cardiomyocyte,Macrophage
1030	TFPI,LRP1	gain	18m_with_21m	Cardiomyocyte,Macrophage
1031	FGF12,FGFR1	gain	18m_with_21m	Cardiomyocyte,Macrophage
1032	ANGPT1,ITGA5	gain	18m_with_21m	Cardiomyocyte,Macrophage
1033	PSAP,LRP1	gain	21m_with_30m	Cardiomyocyte,Macrophage
1034	LGALS1,PTPRC	lost	3m_with_18m	Cardiomyocyte,Macrophage
1035	TFPI,LRP1	lost	3m_with_18m	Cardiomyocyte,Macrophage
1036	LAMB2,RPSA	lost	21m_with_30m	Cardiomyocyte,Macrophage
1037	VEGFB,NRP1	lost	21m_with_30m	Cardiomyocyte,Macrophage
1038	HSP90B1,TLR2	lost	21m_with_30m	Cardiomyocyte,Macrophage
1039	LGALS1,PTPRC	lost	21m_with_30m	Cardiomyocyte,Macrophage
1040	HSPA8,ADRB2	lost	21m_with_30m	Cardiomyocyte,Macrophage
1041	GRN,CLEC4M	lost	21m_with_30m	Cardiomyocyte,Macrophage
1042	GNAI2,C5AR1	lost	21m_with_30m	Cardiomyocyte,Macrophage
1043	HSP90B1,TLR7	lost	21m_with_30m	Cardiomyocyte,Macrophage
1044	GNAI2,ADCY1	consensus	1m_with_3m	Endothelial cell,Cardiomyocyte
1045	APP,VLDLR	consensus	1m_with_3m	Endothelial cell,Cardiomyocyte
1046	CALM2,CACNA1C	consensus	1m_with_3m	Endothelial cell,Cardiomyocyte
1047	EFNA1,EPHA4	consensus	1m_with_3m	Endothelial cell,Cardiomyocyte
1048	PDGFB,ART1	consensus	1m_with_3m	Endothelial cell,Cardiomyocyte
1049	LRPAP1,VLDLR	consensus	1m_with_3m	Endothelial cell,Cardiomyocyte
1050	CALM3,CACNA1C	consensus	1m_with_3m	Endothelial cell,Cardiomyocyte
1051	SORBS1,INSR	consensus	1m_with_3m	Endothelial cell,Cardiomyocyte
1052	APOE,VLDLR	gain	1m_with_3m	Endothelial cell,Cardiomyocyte
1053	GNAI2,EDNRA	gain	1m_with_3m	Endothelial cell,Cardiomyocyte
1054	CALM1,PDE1C	gain	1m_with_3m	Endothelial cell,Cardiomyocyte
1055	GNAI2,IGF1R	gain	1m_with_3m	Endothelial cell,Cardiomyocyte
1056	CALM2,PDE1C	gain	1m_with_3m	Endothelial cell,Cardiomyocyte
1057	APP,LRP6	gain	1m_with_3m	Endothelial cell,Cardiomyocyte
1058	TFPI,VLDLR	gain	1m_with_3m	Endothelial cell,Cardiomyocyte
1059	CALM1,CACNA1C	gain	18m_with_21m	Endothelial cell,Cardiomyocyte
1060	GNAI2,EDNRA	gain	18m_with_21m	Endothelial cell,Cardiomyocyte
1061	TIMP3,DDR1	gain	18m_with_21m	Endothelial cell,Cardiomyocyte
1062	CALM2,CACNA1C	gain	18m_with_21m	Endothelial cell,Cardiomyocyte
1063	HSPG2,DAG1	gain	18m_with_21m	Endothelial cell,Cardiomyocyte
1064	CXCL12,ITGA5	gain	18m_with_21m	Endothelial cell,Cardiomyocyte
1065	LPL,CD44	gain	21m_with_30m	Endothelial cell,Cardiomyocyte
1066	VIM,CD44	gain	21m_with_30m	Endothelial cell,Cardiomyocyte
1067	TIMP3,CD44	gain	21m_with_30m	Endothelial cell,Cardiomyocyte
1068	TIMP3,DDR1	lost	1m_with_3m	Endothelial cell,Cardiomyocyte
1069	CXCL12,ITGAV	lost	1m_with_3m	Endothelial cell,Cardiomyocyte
1070	JAM2,ITGAV_ITGB1	lost	1m_with_3m	Endothelial cell,Cardiomyocyte
1071	HSPG2,PTPRS	lost	1m_with_3m	Endothelial cell,Cardiomyocyte
1072	GNAI2,EDNRA	lost	3m_with_18m	Endothelial cell,Cardiomyocyte
1073	GNAI2,IGF1R	lost	3m_with_18m	Endothelial cell,Cardiomyocyte
1074	CALM1,CACNA1C	lost	3m_with_18m	Endothelial cell,Cardiomyocyte
1075	APP,LRP6	lost	3m_with_18m	Endothelial cell,Cardiomyocyte
1076	CALM2,CACNA1C	lost	3m_with_18m	Endothelial cell,Cardiomyocyte
1077	APOE,VLDLR	lost	21m_with_30m	Endothelial cell,Cardiomyocyte
1078	CALM2,INSR	lost	21m_with_30m	Endothelial cell,Cardiomyocyte
1079	CALM1,PDE1C	lost	21m_with_30m	Endothelial cell,Cardiomyocyte
1080	CALM1,KCNQ1	lost	21m_with_30m	Endothelial cell,Cardiomyocyte
1081	CALM1,CACNA1C	lost	21m_with_30m	Endothelial cell,Cardiomyocyte
1082	CALM2,PDE1C	lost	21m_with_30m	Endothelial cell,Cardiomyocyte
1083	CALM2,KCNQ1	lost	21m_with_30m	Endothelial cell,Cardiomyocyte
1084	CALM2,CACNA1C	lost	21m_with_30m	Endothelial cell,Cardiomyocyte
1085	FNDC5,ITGB5	consensus	1m_with_3m	Cardiomyocyte,Mural cell
1086	LGALS3,MCAM	consensus	1m_with_3m	Cardiomyocyte,Mural cell
1087	SORBS1,ITGB5	consensus	1m_with_3m	Cardiomyocyte,Mural cell
1088	SORBS1,ITGA1	consensus	1m_with_3m	Cardiomyocyte,Mural cell
1089	CALM1,MYLK	gain	1m_with_3m	Cardiomyocyte,Mural cell
1090	LPL,LRP1	gain	1m_with_3m	Cardiomyocyte,Mural cell
1091	TGM2,ITGB1	gain	1m_with_3m	Cardiomyocyte,Mural cell
1092	PDAP1,PDGFRB	gain	1m_with_3m	Cardiomyocyte,Mural cell
1093	MFGE8,PDGFRB	gain	1m_with_3m	Cardiomyocyte,Mural cell
1094	VEGFB,NRP1	gain	3m_with_18m	Cardiomyocyte,Mural cell
1095	CCN2,LRP1	gain	3m_with_18m	Cardiomyocyte,Mural cell
1096	JAM3,ITGB1	gain	3m_with_18m	Cardiomyocyte,Mural cell
1097	VCL,ITGB5	gain	3m_with_18m	Cardiomyocyte,Mural cell
1098	SORBS1,INSR	gain	3m_with_18m	Cardiomyocyte,Mural cell
1099	ANGPT1,ITGA5	gain	3m_with_18m	Cardiomyocyte,Mural cell
1100	TGM2,ITGB1	gain	18m_with_21m	Cardiomyocyte,Mural cell
1101	ADAM9,ITGB1	gain	18m_with_21m	Cardiomyocyte,Mural cell
1102	CCN4,ITGB1	gain	18m_with_21m	Cardiomyocyte,Mural cell
1103	LGALS3,ENG	gain	21m_with_30m	Cardiomyocyte,Mural cell
1104	CCN2,LRP1	gain	21m_with_30m	Cardiomyocyte,Mural cell
1105	LAMB3,CD151	gain	21m_with_30m	Cardiomyocyte,Mural cell
1106	GPI,AMFR	gain	21m_with_30m	Cardiomyocyte,Mural cell
1107	TFPI,LRP1	gain	21m_with_30m	Cardiomyocyte,Mural cell
1108	CCN2,IGF2R	gain	21m_with_30m	Cardiomyocyte,Mural cell
1109	PDGFC,PDGFRB	gain	21m_with_30m	Cardiomyocyte,Mural cell
1110	LAMB2,RPSA	lost	1m_with_3m	Cardiomyocyte,Mural cell
1111	VEGFB,NRP1	lost	1m_with_3m	Cardiomyocyte,Mural cell
1112	LGALS3,ENG	lost	1m_with_3m	Cardiomyocyte,Mural cell
1113	VEGFA,NRP1	lost	1m_with_3m	Cardiomyocyte,Mural cell
1114	ANGPT1,TEK	lost	1m_with_3m	Cardiomyocyte,Mural cell
1115	LAMB3,CD151	lost	1m_with_3m	Cardiomyocyte,Mural cell
1116	GPI,AMFR	lost	1m_with_3m	Cardiomyocyte,Mural cell
1117	ANGPT1,TIE1	lost	1m_with_3m	Cardiomyocyte,Mural cell
1118	TGFB1,LPP	lost	1m_with_3m	Cardiomyocyte,Mural cell
1119	NPPA,NPR1	lost	3m_with_18m	Cardiomyocyte,Mural cell
1120	VEGFB,NRP1	lost	18m_with_21m	Cardiomyocyte,Mural cell
1121	CCN2,LRP1	lost	18m_with_21m	Cardiomyocyte,Mural cell
1122	JAM3,ITGB1	lost	18m_with_21m	Cardiomyocyte,Mural cell
1123	FNDC5,ITGAV	lost	18m_with_21m	Cardiomyocyte,Mural cell
1124	VCL,ITGB5	lost	18m_with_21m	Cardiomyocyte,Mural cell
1125	ANGPT1,ITGA5	lost	18m_with_21m	Cardiomyocyte,Mural cell
1126	CALM1,MYLK	lost	21m_with_30m	Cardiomyocyte,Mural cell
1127	TGM2,ITGB1	lost	21m_with_30m	Cardiomyocyte,Mural cell
1128	ADAM9,ITGB1	lost	21m_with_30m	Cardiomyocyte,Mural cell
1129	TF,ADRB2	consensus	3m_with_18m	Macrophage,Macrophage
1130	MRC1,PTPRC	consensus	3m_with_18m	Macrophage,Macrophage
1131	F13A1,ITGB1	consensus	3m_with_18m	Macrophage,Macrophage
1132	F13A1,ITGA4	consensus	3m_with_18m	Macrophage,Macrophage
1133	GNAI2,P2RY12	consensus	3m_with_18m	Macrophage,Macrophage
1134	ARPC5,ADRB2	consensus	3m_with_18m	Macrophage,Macrophage
1135	HSP90B1,TLR7	consensus	3m_with_18m	Macrophage,Macrophage
1136	TNFSF12,CD163	consensus	3m_with_18m	Macrophage,Macrophage
1137	CD47,SIRPA	consensus	3m_with_18m	Macrophage,Macrophage
1138	SIRPG,CD47	consensus	3m_with_18m	Macrophage,Macrophage
1139	SIRPA,CD47	consensus	3m_with_18m	Macrophage,Macrophage
1140	CD47,SIRPG	consensus	3m_with_18m	Macrophage,Macrophage
1141	TGFB1,ITGB5	consensus	3m_with_18m	Macrophage,Macrophage
1142	SELPLG,ITGAM	consensus	3m_with_18m	Macrophage,Macrophage
1143	PTPN6,CLEC12A	consensus	3m_with_18m	Macrophage,Macrophage
1144	MMP9,CD44	consensus	3m_with_18m	Macrophage,Macrophage
1145	ADAM10,CD44	consensus	3m_with_18m	Macrophage,Macrophage
1146	MMP9,ITGAM	consensus	3m_with_18m	Macrophage,Macrophage
1147	LILRB4,LAIR1	consensus	3m_with_18m	Macrophage,Macrophage
1148	TGFB1,TGFBR1_TGFBR2	consensus	3m_with_18m	Macrophage,Macrophage
1149	CCL8,CCR5	consensus	3m_with_18m	Macrophage,Macrophage
1150	ADAM10,TREM2	consensus	3m_with_18m	Macrophage,Macrophage
1151	COPA,P2RY6	consensus	3m_with_18m	Macrophage,Macrophage
1152	IL16,CCR5	consensus	3m_with_18m	Macrophage,Macrophage
1153	ADAM10,NOTCH2	consensus	3m_with_18m	Macrophage,Macrophage
1154	C4B,CR1	consensus	3m_with_18m	Macrophage,Macrophage
1155	PSAP,LRP1	gain	1m_with_3m	Macrophage,Macrophage
1156	VIM,CD44	gain	1m_with_3m	Macrophage,Macrophage
1157	APOE,LRP6	gain	1m_with_3m	Macrophage,Macrophage
1158	TIMP2,ITGB1	gain	21m_with_30m	Macrophage,Macrophage
1159	VIM,CD44	gain	21m_with_30m	Macrophage,Macrophage
1160	CALR,LRP1	gain	21m_with_30m	Macrophage,Macrophage
1161	C1QA,CD33	gain	21m_with_30m	Macrophage,Macrophage
1162	C1QB,CD33	gain	21m_with_30m	Macrophage,Macrophage
1163	CCL23,CCR1	gain	21m_with_30m	Macrophage,Macrophage
1164	CCL15,CCR1	gain	21m_with_30m	Macrophage,Macrophage
1165	TF,HFE	consensus	21m_with_30m	Macrophage,Fibroblast
1166	GAS6,AXL	consensus	21m_with_30m	Macrophage,Fibroblast
1167	TGFB1,SDC2	consensus	21m_with_30m	Macrophage,Fibroblast
1168	SIRPA,CD47	consensus	21m_with_30m	Macrophage,Fibroblast
1169	SIRPG,CD47	consensus	21m_with_30m	Macrophage,Fibroblast
1170	F13A1,ITGB1	consensus	21m_with_30m	Macrophage,Fibroblast
1171	GNAI2,S1PR3	consensus	21m_with_30m	Macrophage,Fibroblast
1172	TGFB1,ITGB5	consensus	21m_with_30m	Macrophage,Fibroblast
1173	PROS1,AXL	consensus	21m_with_30m	Macrophage,Fibroblast
1174	TGFB1,LPP	consensus	21m_with_30m	Macrophage,Fibroblast
1175	TGFB1,TGFBR1_TGFBR2	consensus	21m_with_30m	Macrophage,Fibroblast
1176	TGFB1,VASN	consensus	21m_with_30m	Macrophage,Fibroblast
1177	ADAM9,ITGB5	consensus	21m_with_30m	Macrophage,Fibroblast
1178	C4B,CR1	consensus	21m_with_30m	Macrophage,Fibroblast
1179	C4A,CR1	consensus	21m_with_30m	Macrophage,Fibroblast
1180	ADAM10,NOTCH2	consensus	21m_with_30m	Macrophage,Fibroblast
1181	ADAM9,ITGAV	consensus	21m_with_30m	Macrophage,Fibroblast
1182	APP,RPSA	gain	1m_with_3m	Macrophage,Fibroblast
1183	CALM1,PTPRA	gain	1m_with_3m	Macrophage,Fibroblast
1184	TGFB1,ITGB1	gain	1m_with_3m	Macrophage,Fibroblast
1185	MMP9,LRP1	gain	1m_with_3m	Macrophage,Fibroblast
1186	B2M,HFE	gain	1m_with_3m	Macrophage,Fibroblast
1187	LGALS3BP,ITGB1	gain	1m_with_3m	Macrophage,Fibroblast
1188	TF,HFE	gain	1m_with_3m	Macrophage,Fibroblast
1189	PSAP,AR	gain	1m_with_3m	Macrophage,Fibroblast
1190	GRN,EGFR	gain	1m_with_3m	Macrophage,Fibroblast
1191	GNAI2,EGFR	gain	1m_with_3m	Macrophage,Fibroblast
1192	LGALS1,ITGB1	gain	21m_with_30m	Macrophage,Fibroblast
1193	TIMP2,ITGB1	gain	21m_with_30m	Macrophage,Fibroblast
1194	APOE,LRP6	gain	21m_with_30m	Macrophage,Fibroblast
1195	GNAI2,IGF1R	gain	21m_with_30m	Macrophage,Fibroblast
1196	GNAI2,ADCY7	gain	21m_with_30m	Macrophage,Fibroblast
1197	C3,LRP1	gain	21m_with_30m	Macrophage,Fibroblast
1198	GRN,TNFRSF1B	gain	21m_with_30m	Macrophage,Fibroblast
1199	APP,RPSA	lost	3m_with_18m	Macrophage,Fibroblast
1200	CALM1,PTPRA	lost	3m_with_18m	Macrophage,Fibroblast
1201	APOE,LRP6	lost	3m_with_18m	Macrophage,Fibroblast
1202	B2M,HFE	lost	3m_with_18m	Macrophage,Fibroblast
1203	PSAP,AR	lost	3m_with_18m	Macrophage,Fibroblast
1204	GPI,AMFR	consensus	1m_with_3m	Cardiomyocyte,Cardiomyocyte
1205	ANGPT1,ITGB1	consensus	1m_with_3m	Cardiomyocyte,Cardiomyocyte
1206	VEGFA,GPC1	consensus	1m_with_3m	Cardiomyocyte,Cardiomyocyte
1207	LAMB2,ITGA7_ITGB1	consensus	1m_with_3m	Cardiomyocyte,Cardiomyocyte
1208	SORBS1,INSR	consensus	1m_with_3m	Cardiomyocyte,Cardiomyocyte
1209	TFPI,VLDLR	consensus	1m_with_3m	Cardiomyocyte,Cardiomyocyte
1210	ARF1,INSR	gain	1m_with_3m	Cardiomyocyte,Cardiomyocyte
1211	APP,VLDLR	gain	1m_with_3m	Cardiomyocyte,Cardiomyocyte
1212	EFNB1,EPHA4	gain	1m_with_3m	Cardiomyocyte,Cardiomyocyte
1213	CCN2,IGF2R	gain	1m_with_3m	Cardiomyocyte,Cardiomyocyte
1214	LAMB2,DAG1	gain	1m_with_3m	Cardiomyocyte,Cardiomyocyte
1215	ANGPT1,ITGA5	gain	1m_with_3m	Cardiomyocyte,Cardiomyocyte
1216	HSP90AA1,ERBB2	gain	1m_with_3m	Cardiomyocyte,Cardiomyocyte
1217	APP,GPC1	gain	3m_with_18m	Cardiomyocyte,Cardiomyocyte
1218	FNDC5,ITGB5	gain	3m_with_18m	Cardiomyocyte,Cardiomyocyte
1219	EFNB3,EPHA4	gain	3m_with_18m	Cardiomyocyte,Cardiomyocyte
1220	SORBS1,ITGB5	gain	3m_with_18m	Cardiomyocyte,Cardiomyocyte
1221	FNDC5,ITGAV	gain	3m_with_18m	Cardiomyocyte,Cardiomyocyte
1222	NPPA,NPR2	gain	18m_with_21m	Cardiomyocyte,Cardiomyocyte
1223	LPL,CD44	gain	21m_with_30m	Cardiomyocyte,Cardiomyocyte
1224	LAMB2,RPSA	lost	1m_with_3m	Cardiomyocyte,Cardiomyocyte
1225	APP,GPC1	lost	1m_with_3m	Cardiomyocyte,Cardiomyocyte
1226	FNDC5,ITGAV	lost	1m_with_3m	Cardiomyocyte,Cardiomyocyte
1227	FNDC5,ITGB5	lost	1m_with_3m	Cardiomyocyte,Cardiomyocyte
1228	GSTM2,RYR2	lost	1m_with_3m	Cardiomyocyte,Cardiomyocyte
1229	APP,VLDLR	lost	3m_with_18m	Cardiomyocyte,Cardiomyocyte
1230	LRPAP1,VLDLR	lost	3m_with_18m	Cardiomyocyte,Cardiomyocyte
1231	EFNB1,EPHA4	lost	3m_with_18m	Cardiomyocyte,Cardiomyocyte
1232	LAMB2,DAG1	lost	3m_with_18m	Cardiomyocyte,Cardiomyocyte
1233	ANGPT1,ITGA5	lost	3m_with_18m	Cardiomyocyte,Cardiomyocyte
1234	HSP90AA1,ERBB2	lost	3m_with_18m	Cardiomyocyte,Cardiomyocyte
1235	NPPA,NPR2	lost	21m_with_30m	Cardiomyocyte,Cardiomyocyte
1236	ANGPTL2,TIE1	consensus	18m_with_21m	Mural cell,Endothelial cell
1237	JAM3,ITGB1	consensus	18m_with_21m	Mural cell,Endothelial cell
1238	COL4A2,ITGA1_ITGB1	consensus	18m_with_21m	Mural cell,Endothelial cell
1239	CCN3,NOTCH1	consensus	18m_with_21m	Mural cell,Endothelial cell
1240	CCN2,IGF2R	consensus	18m_with_21m	Mural cell,Endothelial cell
1241	FN1,ROBO4	consensus	18m_with_21m	Mural cell,Endothelial cell
1242	VTN,ITGA5	consensus	18m_with_21m	Mural cell,Endothelial cell
1243	ANGPTL2,ITGA5_ITGB1	consensus	18m_with_21m	Mural cell,Endothelial cell
1244	LAMB2,ITGA6_ITGB1	consensus	18m_with_21m	Mural cell,Endothelial cell
1245	THBS1,CD47	consensus	18m_with_21m	Mural cell,Endothelial cell
1246	FN1,ITGA5_ITGB1	consensus	18m_with_21m	Mural cell,Endothelial cell
1247	THBS1,SCARB1	consensus	18m_with_21m	Mural cell,Endothelial cell
1248	COL5A2,ITGA1_ITGB1	consensus	18m_with_21m	Mural cell,Endothelial cell
1249	SORBS1,ITGA1	consensus	18m_with_21m	Mural cell,Endothelial cell
1250	THBS1,LRP5	consensus	18m_with_21m	Mural cell,Endothelial cell
1251	THBS1,ITGA6	consensus	18m_with_21m	Mural cell,Endothelial cell
1252	GPC3,CD81	gain	1m_with_3m	Mural cell,Endothelial cell
1253	BMP2,ENG	gain	1m_with_3m	Mural cell,Endothelial cell
1254	COL1A1,CD36	gain	3m_with_18m	Mural cell,Endothelial cell
1255	S100A8,CD36	gain	3m_with_18m	Mural cell,Endothelial cell
1256	COL4A1,CD47	gain	3m_with_18m	Mural cell,Endothelial cell
1257	COL1A1,CD93	gain	3m_with_18m	Mural cell,Endothelial cell
1258	FBN1,ITGB1	gain	3m_with_18m	Mural cell,Endothelial cell
1259	THBS1,CD36	gain	3m_with_18m	Mural cell,Endothelial cell
1260	LGALS3,ENG	gain	3m_with_18m	Mural cell,Endothelial cell
1261	THBS2,CD36	gain	3m_with_18m	Mural cell,Endothelial cell
1262	CALM2,MYLK	gain	3m_with_18m	Mural cell,Endothelial cell
1263	CCN1,CAV1	gain	18m_with_21m	Mural cell,Endothelial cell
1264	LAMB2,RPSA	gain	18m_with_21m	Mural cell,Endothelial cell
1265	YBX1,NOTCH1	gain	18m_with_21m	Mural cell,Endothelial cell
1266	PGF,NRP1	gain	18m_with_21m	Mural cell,Endothelial cell
1267	FGF1,NRP1	gain	18m_with_21m	Mural cell,Endothelial cell
1268	HBEGF,CD9	gain	18m_with_21m	Mural cell,Endothelial cell
1269	VEGFB,NRP1	gain	18m_with_21m	Mural cell,Endothelial cell
1270	LAMB2,RPSA	lost	1m_with_3m	Mural cell,Endothelial cell
1271	CXCL12,ITGB1	lost	1m_with_3m	Mural cell,Endothelial cell
1272	MMRN2,CD93	lost	1m_with_3m	Mural cell,Endothelial cell
1273	FBN1,ITGB1	lost	1m_with_3m	Mural cell,Endothelial cell
1274	GNAI2,EDNRB	lost	1m_with_3m	Mural cell,Endothelial cell
1275	EFNB2,PECAM1	lost	1m_with_3m	Mural cell,Endothelial cell
1276	TGFB2,ENG	lost	1m_with_3m	Mural cell,Endothelial cell
1277	APP,TSPAN12	lost	1m_with_3m	Mural cell,Endothelial cell
1278	PDGFB,S1PR1	lost	1m_with_3m	Mural cell,Endothelial cell
1279	TGFB3,ITGB1	lost	1m_with_3m	Mural cell,Endothelial cell
1280	ADAM9,ITGB1	lost	1m_with_3m	Mural cell,Endothelial cell
1281	AGRN,ITGB1	lost	1m_with_3m	Mural cell,Endothelial cell
1282	CD38,PECAM1	lost	1m_with_3m	Mural cell,Endothelial cell
1283	CXCL12,ITGA5	lost	1m_with_3m	Mural cell,Endothelial cell
1284	SEMA3F,NRP1	lost	1m_with_3m	Mural cell,Endothelial cell
1285	CCN1,CAV1	lost	3m_with_18m	Mural cell,Endothelial cell
1286	PGF,NRP1	lost	3m_with_18m	Mural cell,Endothelial cell
1287	HBEGF,CD9	lost	3m_with_18m	Mural cell,Endothelial cell
1288	FGF1,NRP1	lost	3m_with_18m	Mural cell,Endothelial cell
1289	PGF,FLT1_KDR	lost	3m_with_18m	Mural cell,Endothelial cell
1290	BMP2,ENG	lost	3m_with_18m	Mural cell,Endothelial cell
1291	COL1A1,CD36	lost	18m_with_21m	Mural cell,Endothelial cell
1292	APP,APLP2	lost	18m_with_21m	Mural cell,Endothelial cell
1293	S100A8,CD36	lost	18m_with_21m	Mural cell,Endothelial cell
1294	CALM1,FAS	lost	18m_with_21m	Mural cell,Endothelial cell
1295	COL4A1,CD47	lost	18m_with_21m	Mural cell,Endothelial cell
1296	FBN1,ITGB1	lost	18m_with_21m	Mural cell,Endothelial cell
1297	THBS2,CD36	lost	18m_with_21m	Mural cell,Endothelial cell
1298	CALM2,MYLK	lost	18m_with_21m	Mural cell,Endothelial cell
1299	YBX1,NOTCH1	lost	21m_with_30m	Mural cell,Endothelial cell
1300	LPL,GPIHBP1	lost	21m_with_30m	Mural cell,Endothelial cell
1301	TGM2,ITGB1	lost	21m_with_30m	Mural cell,Endothelial cell
1302	THBS1,CD36	lost	21m_with_30m	Mural cell,Endothelial cell
1303	GPC3,CD81	lost	21m_with_30m	Mural cell,Endothelial cell
1304	VEGFB,NRP1	lost	21m_with_30m	Mural cell,Endothelial cell
1305	LGALS3,ENG	lost	21m_with_30m	Mural cell,Endothelial cell
1306	COPA,P2RY6	consensus	1m_with_3m	Fibroblast,Macrophage
1307	COL5A1,SDC3	consensus	1m_with_3m	Fibroblast,Macrophage
1308	ANGPTL2,LILRB3	consensus	1m_with_3m	Fibroblast,Macrophage
1309	CCN1,SDC4	consensus	1m_with_3m	Fibroblast,Macrophage
1310	CSF1,SIRPA	consensus	1m_with_3m	Fibroblast,Macrophage
1311	MDK,SDC3	consensus	1m_with_3m	Fibroblast,Macrophage
1312	MDK,SDC4	consensus	1m_with_3m	Fibroblast,Macrophage
1313	CCN1,ITGAM	consensus	1m_with_3m	Fibroblast,Macrophage
1314	GRN,TNFRSF1B	consensus	1m_with_3m	Fibroblast,Macrophage
1315	TF,HFE	consensus	1m_with_3m	Fibroblast,Macrophage
1316	VCAN,CD44	consensus	1m_with_3m	Fibroblast,Macrophage
1317	CSF1,CSF2RA	consensus	1m_with_3m	Fibroblast,Macrophage
1318	COL14A1,CD44	consensus	1m_with_3m	Fibroblast,Macrophage
1319	CP,SLC40A1	consensus	1m_with_3m	Fibroblast,Macrophage
1320	FN1,CD44	consensus	1m_with_3m	Fibroblast,Macrophage
1321	C3,LRP1	consensus	1m_with_3m	Fibroblast,Macrophage
1322	C3,ITGAM	consensus	1m_with_3m	Fibroblast,Macrophage
1323	COL4A5,CD44	consensus	1m_with_3m	Fibroblast,Macrophage
1324	CCN2,ITGAM	consensus	1m_with_3m	Fibroblast,Macrophage
1325	CCN2,ITGB2	consensus	1m_with_3m	Fibroblast,Macrophage
1326	VCAN,ITGA4	consensus	1m_with_3m	Fibroblast,Macrophage
1327	PLAT,ITGAM	consensus	1m_with_3m	Fibroblast,Macrophage
1328	FBN1,ITGB1	consensus	3m_with_18m	Fibroblast,Macrophage
1329	HSP90B1,TLR2	consensus	3m_with_18m	Fibroblast,Macrophage
1330	VCAN,ITGB1	consensus	3m_with_18m	Fibroblast,Macrophage
1331	HSP90B1,TLR7	consensus	3m_with_18m	Fibroblast,Macrophage
1332	C3,C3AR1	consensus	3m_with_18m	Fibroblast,Macrophage
1333	CCN1,ITGAM	consensus	3m_with_18m	Fibroblast,Macrophage
1334	VCAN,CD44	consensus	3m_with_18m	Fibroblast,Macrophage
1335	COL4A2,CD44	consensus	3m_with_18m	Fibroblast,Macrophage
1336	C3,ITGAM	consensus	3m_with_18m	Fibroblast,Macrophage
1337	COL4A1,CD44	consensus	3m_with_18m	Fibroblast,Macrophage
1338	C3,LRP1	consensus	3m_with_18m	Fibroblast,Macrophage
1339	CCN2,ITGAM	consensus	3m_with_18m	Fibroblast,Macrophage
1340	LAMB1,CD44	consensus	3m_with_18m	Fibroblast,Macrophage
1341	SPON2,ITGAM	consensus	3m_with_18m	Fibroblast,Macrophage
1342	LAMB2,CD44	consensus	3m_with_18m	Fibroblast,Macrophage
1343	ARPC5,ADRB2	consensus	3m_with_18m	Fibroblast,Macrophage
1344	COPA,P2RY6	consensus	3m_with_18m	Fibroblast,Macrophage
1345	CSF1,SIRPA	consensus	3m_with_18m	Fibroblast,Macrophage
1346	VCAN,ITGA4	consensus	3m_with_18m	Fibroblast,Macrophage
1347	TF,HFE	consensus	3m_with_18m	Fibroblast,Macrophage
1348	COL5A1,SDC3	consensus	3m_with_18m	Fibroblast,Macrophage
1349	CCL19,CCRL2	consensus	3m_with_18m	Fibroblast,Macrophage
1350	C3,CR1	consensus	3m_with_18m	Fibroblast,Macrophage
1351	CSF1,CSF2RA	consensus	3m_with_18m	Fibroblast,Macrophage
1352	SPON2,ITGA4	consensus	3m_with_18m	Fibroblast,Macrophage
1353	MDK,SDC3	consensus	3m_with_18m	Fibroblast,Macrophage
1354	ADAM10,TREM2	consensus	3m_with_18m	Fibroblast,Macrophage
1355	MDK,SDC4	consensus	3m_with_18m	Fibroblast,Macrophage
1356	FBLN1,ITGB1	consensus	21m_with_30m	Fibroblast,Macrophage
1357	TIMP3,CD44	consensus	21m_with_30m	Fibroblast,Macrophage
1358	C3,C3AR1	consensus	21m_with_30m	Fibroblast,Macrophage
1359	C3,NRP1	consensus	21m_with_30m	Fibroblast,Macrophage
1360	C3,LRP1	consensus	21m_with_30m	Fibroblast,Macrophage
1361	C3,ITGAM	consensus	21m_with_30m	Fibroblast,Macrophage
1362	GRN,CLEC4M	consensus	21m_with_30m	Fibroblast,Macrophage
1363	CCN1,ITGB2	consensus	21m_with_30m	Fibroblast,Macrophage
1364	TIMP1,CD63	consensus	21m_with_30m	Fibroblast,Macrophage
1365	CCN1,ITGB5	consensus	21m_with_30m	Fibroblast,Macrophage
1366	BST2,LILRA4	consensus	21m_with_30m	Fibroblast,Macrophage
1367	C3,CR1	consensus	21m_with_30m	Fibroblast,Macrophage
1368	CSF1,SIRPA	consensus	21m_with_30m	Fibroblast,Macrophage
1369	MMP2,FGFR1	consensus	21m_with_30m	Fibroblast,Macrophage
1370	ANGPTL2,LILRB3	consensus	21m_with_30m	Fibroblast,Macrophage
1371	CCL19,CCRL2	consensus	21m_with_30m	Fibroblast,Macrophage
1372	COL4A1,CD44	consensus	21m_with_30m	Fibroblast,Macrophage
1373	C4A,C3AR1	consensus	21m_with_30m	Fibroblast,Macrophage
1374	SERPINE2,LRP1	consensus	21m_with_30m	Fibroblast,Macrophage
1375	COL6A3,CD44	consensus	21m_with_30m	Fibroblast,Macrophage
1376	TGFB3,ITGB5	consensus	21m_with_30m	Fibroblast,Macrophage
1377	SPON2,ITGAM	consensus	21m_with_30m	Fibroblast,Macrophage
1378	THBS2,CD47	consensus	21m_with_30m	Fibroblast,Macrophage
1379	VCAN,CD44	consensus	21m_with_30m	Fibroblast,Macrophage
1380	COL4A2,CD44	consensus	21m_with_30m	Fibroblast,Macrophage
1381	VCAN,TLR2	consensus	21m_with_30m	Fibroblast,Macrophage
1382	COL1A2,CD93	gain	3m_with_18m	Fibroblast,Macrophage
1383	C3,NRP1	gain	3m_with_18m	Fibroblast,Macrophage
1384	NID1,ITGB1	gain	3m_with_18m	Fibroblast,Macrophage
1385	COL1A2,ITGA9_ITGB1	gain	3m_with_18m	Fibroblast,Macrophage
1386	GRN,CLEC4M	gain	3m_with_18m	Fibroblast,Macrophage
1387	TIMP1,CD63	gain	3m_with_18m	Fibroblast,Macrophage
1388	COL1A1,ITGA9_ITGB1	gain	3m_with_18m	Fibroblast,Macrophage
1389	COL6A1,ITGA9_ITGB1	gain	3m_with_18m	Fibroblast,Macrophage
1390	TNXB,ITGA9_ITGB1	gain	3m_with_18m	Fibroblast,Macrophage
1391	LAMC1,ITGA9_ITGB1	gain	3m_with_18m	Fibroblast,Macrophage
1392	COL6A2,ITGA9_ITGB1	gain	3m_with_18m	Fibroblast,Macrophage
1393	MMP2,CCR2	gain	3m_with_18m	Fibroblast,Macrophage
1394	TGFB3,ITGB1	gain	3m_with_18m	Fibroblast,Macrophage
1395	NID1,ITGAV	gain	3m_with_18m	Fibroblast,Macrophage
1396	LGALS1,ITGB1	gain	21m_with_30m	Fibroblast,Macrophage
1397	LAMB2,RPSA	gain	21m_with_30m	Fibroblast,Macrophage
1398	CALR,LRP1	gain	21m_with_30m	Fibroblast,Macrophage
1399	HSP90B1,LRP1	gain	21m_with_30m	Fibroblast,Macrophage
1400	FBN1,ITGB1	gain	21m_with_30m	Fibroblast,Macrophage
1401	NID1,ITGB1	gain	21m_with_30m	Fibroblast,Macrophage
1402	HSPG2,LRP1	gain	21m_with_30m	Fibroblast,Macrophage
1403	MFAP5,NOTCH1	gain	21m_with_30m	Fibroblast,Macrophage
1404	LGALS1,ITGB1	lost	18m_with_21m	Fibroblast,Macrophage
1405	NID1,ITGB1	lost	18m_with_21m	Fibroblast,Macrophage
1406	FBN1,ITGB1	lost	18m_with_21m	Fibroblast,Macrophage
1407	COL1A2,ITGA9_ITGB1	lost	18m_with_21m	Fibroblast,Macrophage
1408	COL1A1,ITGA9_ITGB1	lost	18m_with_21m	Fibroblast,Macrophage
1409	MFAP5,NOTCH1	lost	18m_with_21m	Fibroblast,Macrophage
1410	COL6A1,ITGA9_ITGB1	lost	18m_with_21m	Fibroblast,Macrophage
1411	TNXB,ITGA9_ITGB1	lost	18m_with_21m	Fibroblast,Macrophage
1412	LAMC1,ITGA9_ITGB1	lost	18m_with_21m	Fibroblast,Macrophage
1413	COL6A2,ITGA9_ITGB1	lost	18m_with_21m	Fibroblast,Macrophage
1414	MMP2,CCR2	lost	18m_with_21m	Fibroblast,Macrophage
1415	B2M,HFE	lost	21m_with_30m	Fibroblast,Macrophage
1416	COL1A1,CD36	lost	21m_with_30m	Fibroblast,Macrophage
1417	GAS6,AXL	lost	21m_with_30m	Fibroblast,Macrophage
1418	HSPA8,ADRB2	lost	21m_with_30m	Fibroblast,Macrophage
1419	CALM1,CACNA1C	consensus	1m_with_3m	Macrophage,Cardiomyocyte
1420	GNAI2,ADCY1	consensus	1m_with_3m	Macrophage,Cardiomyocyte
1421	CD14,ITGB1	consensus	1m_with_3m	Macrophage,Cardiomyocyte
1422	CALM2,CACNA1C	consensus	1m_with_3m	Macrophage,Cardiomyocyte
1423	CALM2,KCNQ1	consensus	1m_with_3m	Macrophage,Cardiomyocyte
1424	APP,VLDLR	consensus	1m_with_3m	Macrophage,Cardiomyocyte
1425	LRPAP1,VLDLR	consensus	1m_with_3m	Macrophage,Cardiomyocyte
1426	TF,TFRC	consensus	3m_with_18m	Macrophage,Cardiomyocyte
1427	APP,VLDLR	consensus	3m_with_18m	Macrophage,Cardiomyocyte
1428	F13A1,ITGB1	consensus	3m_with_18m	Macrophage,Cardiomyocyte
1429	APP,GPC1	consensus	3m_with_18m	Macrophage,Cardiomyocyte
1430	GNAI2,ADCY1	consensus	3m_with_18m	Macrophage,Cardiomyocyte
1431	LRPAP1,VLDLR	consensus	3m_with_18m	Macrophage,Cardiomyocyte
1432	CALM2,KCNQ1	consensus	3m_with_18m	Macrophage,Cardiomyocyte
1433	APOE,LRP6	gain	1m_with_3m	Macrophage,Cardiomyocyte
1434	TIMP2,CD44	gain	21m_with_30m	Macrophage,Cardiomyocyte
1435	VIM,CD44	gain	21m_with_30m	Macrophage,Cardiomyocyte
1436	TIMP2,ITGB1	gain	21m_with_30m	Macrophage,Cardiomyocyte
1437	C1QA,CD93	gain	21m_with_30m	Macrophage,Cardiomyocyte
1438	APOE,LRP6	lost	3m_with_18m	Macrophage,Cardiomyocyte
1439	APOE,LRP6	lost	21m_with_30m	Macrophage,Cardiomyocyte
1440	TOR2A,ATP5F1B	lost	21m_with_30m	Macrophage,Cardiomyocyte
1441	CALM2,MYLK	consensus	3m_with_18m	Macrophage,Mural cell
1442	CALM3,MYLK	consensus	3m_with_18m	Macrophage,Mural cell
1443	ADAM15,ITGB1	consensus	3m_with_18m	Macrophage,Mural cell
1444	GNAI2,S1PR3	consensus	3m_with_18m	Macrophage,Mural cell
1445	TGFB1,SDC2	consensus	3m_with_18m	Macrophage,Mural cell
1446	LGALS3,MCAM	consensus	3m_with_18m	Macrophage,Mural cell
1447	SIRPA,CD47	consensus	3m_with_18m	Macrophage,Mural cell
1448	APOE,LRP1	gain	3m_with_18m	Macrophage,Mural cell
1449	PSAP,LRP1	gain	3m_with_18m	Macrophage,Mural cell
1450	GNAI2,CAV1	gain	18m_with_21m	Macrophage,Mural cell
1451	CALM1,PDE1A	gain	18m_with_21m	Macrophage,Mural cell
1452	CALM2,PDE1A	gain	18m_with_21m	Macrophage,Mural cell
1453	C1QA,CD93	gain	18m_with_21m	Macrophage,Mural cell
1454	GRN,TNFRSF1A	gain	21m_with_30m	Macrophage,Mural cell
1455	GAS6,AXL	gain	21m_with_30m	Macrophage,Mural cell
1456	C4A,NRP1	gain	21m_with_30m	Macrophage,Mural cell
1457	LGALS3,ENG	gain	21m_with_30m	Macrophage,Mural cell
1458	CALR,LRP1	gain	21m_with_30m	Macrophage,Mural cell
1459	GNAI2,EDNRB	gain	21m_with_30m	Macrophage,Mural cell
1460	PSEN1,NOTCH3	gain	21m_with_30m	Macrophage,Mural cell
1461	CALR,ITGAV	gain	21m_with_30m	Macrophage,Mural cell
1462	APOE,LRP1	lost	1m_with_3m	Macrophage,Mural cell
1463	APOE,SCARB1	lost	1m_with_3m	Macrophage,Mural cell
1464	APOE,LRP5	lost	1m_with_3m	Macrophage,Mural cell
1465	GNAI2,CAV1	lost	3m_with_18m	Macrophage,Mural cell
1466	C1QA,CD93	lost	3m_with_18m	Macrophage,Mural cell
1467	CALM1,PDE1A	lost	3m_with_18m	Macrophage,Mural cell
1468	GNAI2,UNC5B	lost	3m_with_18m	Macrophage,Mural cell
1469	CALM2,PDE1A	lost	3m_with_18m	Macrophage,Mural cell
1470	GNAI2,ADCY9	lost	3m_with_18m	Macrophage,Mural cell
1471	GRN,TNFRSF1A	lost	18m_with_21m	Macrophage,Mural cell
1472	CALM1,PTPRA	lost	18m_with_21m	Macrophage,Mural cell
1473	TGFB1,ITGB5	lost	18m_with_21m	Macrophage,Mural cell
1474	TLN1,ITGB5	lost	18m_with_21m	Macrophage,Mural cell
1475	CALR,ITGAV	lost	18m_with_21m	Macrophage,Mural cell
1476	F13A1,ITGA9	lost	18m_with_21m	Macrophage,Mural cell
1477	TOR2A,ATP5F1B	lost	18m_with_21m	Macrophage,Mural cell
1478	APP,TNFRSF21	lost	18m_with_21m	Macrophage,Mural cell
1479	CALM2,INSR	lost	18m_with_21m	Macrophage,Mural cell
1480	GNAI2,CAV1	lost	21m_with_30m	Macrophage,Mural cell
1481	TGFB1,CAV1	lost	21m_with_30m	Macrophage,Mural cell
1482	ADAM15,ITGB1	lost	21m_with_30m	Macrophage,Mural cell
1483	CALM1,INSR	lost	21m_with_30m	Macrophage,Mural cell
1484	LPL,CD44	consensus	18m_with_21m	Endothelial cell,Macrophage
1485	COL4A1,CD44	consensus	18m_with_21m	Endothelial cell,Macrophage
1486	CXCL12,SDC4	consensus	18m_with_21m	Endothelial cell,Macrophage
1487	COL4A2,CD44	consensus	18m_with_21m	Endothelial cell,Macrophage
1488	ICAM2,ITGAM_ITGB2	consensus	18m_with_21m	Endothelial cell,Macrophage
1489	COL4A2,ITGB5	consensus	18m_with_21m	Endothelial cell,Macrophage
1490	TGM2,SDC4	consensus	18m_with_21m	Endothelial cell,Macrophage
1491	GRN,CLEC4M	consensus	18m_with_21m	Endothelial cell,Macrophage
1492	F11R,ITGAL_ITGB2	consensus	18m_with_21m	Endothelial cell,Macrophage
1493	PDGFB,LRP1	consensus	18m_with_21m	Endothelial cell,Macrophage
1494	LAMB2,CD44	consensus	18m_with_21m	Endothelial cell,Macrophage
1495	ADAM10,CD44	consensus	18m_with_21m	Endothelial cell,Macrophage
1496	CCN1,ITGB2	consensus	18m_with_21m	Endothelial cell,Macrophage
1497	CCN1,ITGAM	consensus	18m_with_21m	Endothelial cell,Macrophage
1498	LAMB1,CD44	consensus	18m_with_21m	Endothelial cell,Macrophage
1499	LAMC1,CD44	consensus	18m_with_21m	Endothelial cell,Macrophage
1500	ARPC5,ADRB2	consensus	18m_with_21m	Endothelial cell,Macrophage
1501	PLTP,ABCA1	consensus	18m_with_21m	Endothelial cell,Macrophage
1502	CCN1,TLR2	consensus	18m_with_21m	Endothelial cell,Macrophage
1503	PLAT,ITGAM	consensus	18m_with_21m	Endothelial cell,Macrophage
1504	JAM3,ITGAM_ITGB2	consensus	18m_with_21m	Endothelial cell,Macrophage
1505	CXCL12,ITGB1	gain	1m_with_3m	Endothelial cell,Macrophage
1506	HSP90B1,TLR2	gain	1m_with_3m	Endothelial cell,Macrophage
1507	FABP5,RXRA	gain	1m_with_3m	Endothelial cell,Macrophage
1508	ICAM2,ITGAL_ITGB2	gain	1m_with_3m	Endothelial cell,Macrophage
1509	FN1,C5AR1	gain	1m_with_3m	Endothelial cell,Macrophage
1510	HSP90B1,TLR7	gain	1m_with_3m	Endothelial cell,Macrophage
1511	APP,LRP6	gain	1m_with_3m	Endothelial cell,Macrophage
1512	MMRN2,CD93	gain	1m_with_3m	Endothelial cell,Macrophage
1513	VWF,SIRPA	gain	1m_with_3m	Endothelial cell,Macrophage
1514	F11R,ITGAL_ITGB2	gain	1m_with_3m	Endothelial cell,Macrophage
1515	CD200,CD200R1	gain	1m_with_3m	Endothelial cell,Macrophage
1516	CD200,CD200R1L	gain	1m_with_3m	Endothelial cell,Macrophage
1517	APOE,TREM2	gain	3m_with_18m	Endothelial cell,Macrophage
1518	LPL,LRP1	gain	3m_with_18m	Endothelial cell,Macrophage
1519	HSPG2,LRP1	gain	3m_with_18m	Endothelial cell,Macrophage
1520	TGM2,ITGB1	gain	3m_with_18m	Endothelial cell,Macrophage
1521	COL4A1,CD93	gain	3m_with_18m	Endothelial cell,Macrophage
1522	ADAM15,ITGB1	gain	3m_with_18m	Endothelial cell,Macrophage
1523	COL4A2,CD93	gain	3m_with_18m	Endothelial cell,Macrophage
1524	COL4A1,ITGA9_ITGB1	gain	3m_with_18m	Endothelial cell,Macrophage
1525	CXCL12,CXCR4	gain	3m_with_18m	Endothelial cell,Macrophage
1526	CXCL12,ITGAV	gain	3m_with_18m	Endothelial cell,Macrophage
1527	LPL,LRP1	lost	18m_with_21m	Endothelial cell,Macrophage
1528	CXCL12,ITGB1	lost	18m_with_21m	Endothelial cell,Macrophage
1529	TGM2,ITGB1	lost	18m_with_21m	Endothelial cell,Macrophage
1530	COL4A1,CD93	lost	18m_with_21m	Endothelial cell,Macrophage
1531	MMRN2,CD93	lost	18m_with_21m	Endothelial cell,Macrophage
1532	ADAM15,ITGB1	lost	18m_with_21m	Endothelial cell,Macrophage
1533	COL4A2,CD93	lost	18m_with_21m	Endothelial cell,Macrophage
1534	VWF,ITGB1	lost	18m_with_21m	Endothelial cell,Macrophage
1535	COL4A1,ITGA9_ITGB1	lost	18m_with_21m	Endothelial cell,Macrophage
1536	CXCL12,CXCR4	lost	18m_with_21m	Endothelial cell,Macrophage
1537	COL4A2,ITGA9_ITGB1	lost	18m_with_21m	Endothelial cell,Macrophage
1538	CXCL12,ITGAV	lost	18m_with_21m	Endothelial cell,Macrophage
1539	CALM1,PTPRA	lost	21m_with_30m	Endothelial cell,Macrophage
1540	GAS6,AXL	lost	21m_with_30m	Endothelial cell,Macrophage
1541	COL4A1,CD47	lost	21m_with_30m	Endothelial cell,Macrophage
1542	APP,LRP10	lost	21m_with_30m	Endothelial cell,Macrophage
1543	VWF,SIRPA	lost	21m_with_30m	Endothelial cell,Macrophage
1544	ICAM2,ITGAL_ITGB2	lost	21m_with_30m	Endothelial cell,Macrophage
1545	FABP5,RXRA	lost	21m_with_30m	Endothelial cell,Macrophage
1546	CXCL12,ITGA4	lost	21m_with_30m	Endothelial cell,Macrophage
1547	APP,TNFRSF21	lost	21m_with_30m	Endothelial cell,Macrophage
1548	CD200,CD200R1L	lost	21m_with_30m	Endothelial cell,Macrophage
1549	CD200,CD200R1	lost	21m_with_30m	Endothelial cell,Macrophage
1550	CALM1,MYLK	lost	21m_with_30m	Endothelial cell,Macrophage
1551	FNDC5,ITGB5	consensus	1m_with_3m	Cardiomyocyte,Fibroblast
1552	GPI,AMFR	consensus	1m_with_3m	Cardiomyocyte,Fibroblast
1553	FNDC5,ITGAV	consensus	1m_with_3m	Cardiomyocyte,Fibroblast
1554	SORBS1,ITGB5	consensus	1m_with_3m	Cardiomyocyte,Fibroblast
1555	VEGFB,NRP1	consensus	1m_with_3m	Cardiomyocyte,Fibroblast
1556	VEGFA,ITGB1	consensus	1m_with_3m	Cardiomyocyte,Fibroblast
1557	TGM2,SDC4	consensus	1m_with_3m	Cardiomyocyte,Fibroblast
1558	TFPI,LRP1	consensus	18m_with_21m	Cardiomyocyte,Fibroblast
1559	FNDC5,ITGB5	consensus	18m_with_21m	Cardiomyocyte,Fibroblast
1560	SORBS1,ITGB5	consensus	18m_with_21m	Cardiomyocyte,Fibroblast
1561	GPI,AMFR	consensus	18m_with_21m	Cardiomyocyte,Fibroblast
1562	ANGPT1,TEK	consensus	18m_with_21m	Cardiomyocyte,Fibroblast
1563	FGF12,FGFR1	consensus	18m_with_21m	Cardiomyocyte,Fibroblast
1564	VCL,ITGB5	consensus	18m_with_21m	Cardiomyocyte,Fibroblast
1565	NPPB,NPR1	consensus	18m_with_21m	Cardiomyocyte,Fibroblast
1566	VEGFA,ITGB1	consensus	18m_with_21m	Cardiomyocyte,Fibroblast
1567	NPPA,NPR1	gain	1m_with_3m	Cardiomyocyte,Fibroblast
1568	GAS6,AXL	gain	3m_with_18m	Cardiomyocyte,Fibroblast
1569	ANGPT1,ITGA5	gain	3m_with_18m	Cardiomyocyte,Fibroblast
1570	ADM,RAMP2	gain	18m_with_21m	Cardiomyocyte,Fibroblast
1571	C1QB,LRP1	gain	18m_with_21m	Cardiomyocyte,Fibroblast
1572	TGFB1,SDC2	gain	18m_with_21m	Cardiomyocyte,Fibroblast
1573	C3,LRP1	gain	21m_with_30m	Cardiomyocyte,Fibroblast
1574	GAS6,AXL	gain	21m_with_30m	Cardiomyocyte,Fibroblast
1575	CCN2,ITGA5	gain	21m_with_30m	Cardiomyocyte,Fibroblast
1576	CCN2,IGF2R	gain	21m_with_30m	Cardiomyocyte,Fibroblast
1577	CCN2,LRP6	gain	21m_with_30m	Cardiomyocyte,Fibroblast
1578	ADM,RAMP2	lost	1m_with_3m	Cardiomyocyte,Fibroblast
1579	LPL,SDC1	lost	1m_with_3m	Cardiomyocyte,Fibroblast
1580	TGFB1,SDC2	lost	1m_with_3m	Cardiomyocyte,Fibroblast
1581	ANGPT1,ITGA5	lost	1m_with_3m	Cardiomyocyte,Fibroblast
1582	SERPINE2,LRP1	lost	3m_with_18m	Cardiomyocyte,Fibroblast
1583	VEGFA,NRP1	lost	3m_with_18m	Cardiomyocyte,Fibroblast
1584	PSAP,AR	lost	3m_with_18m	Cardiomyocyte,Fibroblast
1585	HSP90AA1,EGFR	lost	3m_with_18m	Cardiomyocyte,Fibroblast
1586	GAS6,AXL	lost	18m_with_21m	Cardiomyocyte,Fibroblast
1587	ANGPT1,ITGA5	lost	18m_with_21m	Cardiomyocyte,Fibroblast
1588	VEGFB,NRP1	lost	21m_with_30m	Cardiomyocyte,Fibroblast
1589	ADM,RAMP2	lost	21m_with_30m	Cardiomyocyte,Fibroblast
1590	C1QB,LRP1	lost	21m_with_30m	Cardiomyocyte,Fibroblast
1591	TGFB1,SDC2	lost	21m_with_30m	Cardiomyocyte,Fibroblast
